# Supplementary material for: The effect of inhibition of receptor tyrosine kinase AXL on DNA damage response in ovarian cancer
Source: Commun Biol. 2023 Jun 22;6:660. doi: 10.1038/s42003-023-05045-0 (PMC10287694; doi:10.1038/s42003-023-05045-0)
Supplement: Supplementary file 4 — Supplementary Data [file 42003_2023_5045_MOESM4_ESM.xlsx]

## Sheet: Figure 1
Figure 1b
	Day	DMSO			1uM R428
	0	100.002	100.006	100	100	100	100.1
	2	198.162	277.725	280	135.591	105.395	152.333
	4	367.463	502.458	524.333	131.905	81.0401	168.667
	6	768.351	776.68	938.333	182.599	107.975	200.667
Figure 1d
		G1			S			G2/M
	DMSO	62.2573	63.8621	60.3591	7.40291	7.17241	8.42541	30.3398	28.9655	31.2155
	R428 (16h)	57.1429	53.5076	51.1429	11.6645	23.6589	15	31.1927	22.8336	33.8571
	R428 (24h)	56.4494	51.0087	45.3353	9.70874	19.5965	16.4723	33.8419	29.3948	38.1924

## Sheet: Figure 2
Figure 2a
	SKOV3 DMSO	SKOV3 R428	HeyA8 DMSO	HeyA8 R428
	11770620	16745329	6.33728e+06	16872115
	10864347	1.06978e+07	7095597	10705472
	10614628	16938673	8372823	16581464
	1.08478e+07	1.46304e+07	7.31489e+06	10145756
	1.1235e+07	1.45598e+07	7.53947e+06	17756557
	9.72706e+06		8264372	15885564
Figure 2c
	SKOV3 DMSO	SKOV3 R428	HeyA8 DMSO	HeyA8 R428
	4.20612e+07	5.67842e+07	30594242	3.44906e+07
	4.30372e+07	5.39777e+07	27823494	46046039
	4.09236e+07	5.90764e+07	30509473	40729685
Figure 2d	SKOV3 DMSO	SKOV3 R428	HeyA8 DMSO	HeyA8 R428
	1.8	2	2.1	2.3
	2.7	3	0.952381	1.85714
	2.44	2.8	1.6	3
	3	3	1.53333	2.4
	3.4	2.9	0.9	1.26667
	3	4.4	1.33333	3.23
	2.23		1.2	3
	2.23		1	2.8
	2		2	2.4
	3		1.2	1.8
	2.4		0.7	3
	2.3		1.5
	3		2

## Sheet: Figure 3
Figure 3a
	Concentration (µM)	BAY1895344			BAY1895344 + 0.42uM R428
	0.00032	105.228	101.443	106.404	112.828	100.348	105.569
	0.0016	106.173	103.829	104.071	111.927	100.379	101.663
	0.008	108.623	99.7626	106.811	113.592	89.9764	92.8085
	0.04	96.4506	87.9305	84.3119	69.1376	56.3301	37.9447
	0.2	37.2782	33.4275	28.2073	26.4001	26.6198	17.5441
	1	21.8808	18.6299	18.1541	22.8957	22.9947	17.9668
Figure 3b
	Concentration (µM)	BAY1895344			BAY1895344 + 0.48uM R428
	0.00032	107.957	122.525	122.525	118.53	95.7104	95.7104
	0.0016	120.631	122.132	122.132	117.634	70.7167	70.7167
	0.008	114.152	116.317	116.317	105.855	85.5023	85.5023
	0.04	101.108	91.7496	91.7496	76.9758	56.5339	56.5339
	0.2	76.9167	55.7019	55.7019	49.9536	25.0407	25.0407
	1	50.287	34.4631	34.4631	40.2228	13.1204	13.1204
Figure 3c
	Concentration (µM)	BAY1895344			BAY1895344 + 1.09uM R428
	0.00032	98.2872	102.795	115.758	102.917	101.901	116.439
	0.0016	105.984	102.544	116.214	96.6161	104.176	115.595
	0.008	105.498	110.197	115.425	83.4306	96.675	113.722
	0.04	97.5048	104.004	112.743	68.9615	73.8891	88.8945
	0.2	20.0952	28.6687	30.319	7.07896	5.55905	5.68776
	1	7.53648	3.81267	5.06345	5.61941	3.54129	3.42059
Figure 3d
	Concentration (µM)	BAY1895344			BAY1895344 + 0.78uM R428
	0.00032	99.1143	98.1247	103.751	86.1941	98.141	97.9267
	0.0016	94.027	95.0343	100.938	79.0531	85.8806	91.6192
	0.008	78.9706	80.7336	96.0386	46.6372	58.7316	65.776
	0.04	56.7859	59.8207	71.1226	38.2065	45.5992	43.6765
	0.2	40.694	43.1609	37.9745	29.7152	35.86	30.3752
	1	31.7559	33.8147	27.1626	26.6121	30.5791	25.1438
Figure 3e
	Fa	PEO1	OVCA429	CH1	SKOV3	HeyA8	RMG5	OVTOKO
	0.1	1.0325	1.23858	0.999419	1.06293	0.677602	1.21043	1.83367
	0.2	0.812524	1.23501	1.03435	0.963251	0.632531	1.13811	1.37345
	0.3	0.75204	1.25015	1.06367	0.940458	0.644527	1.11797	1.19337
	0.4	0.746211	1.27376	1.09147	0.949407	0.67994	1.11675	1.10827
	0.5	0.773576	1.30492	1.12005	0.981493	0.734017	1.12713	1.07524
	0.6	0.832112	1.34577	1.15166	1.03887	0.810589	1.14817	1.08339
	0.7	0.932827	1.40211	1.18966	1.1339	0.922579	1.18294	1.13886
	0.8	1.11274	1.48899	1.24123	1.30338	1.1057	1.24188	1.27503
	0.9	1.52391	1.66186	1.33017	1.69719	1.50017	1.36493	1.63964
Figure 3f
	Fa	PEO1	OVCA429	CH1	SKOV3	HeyA8	RMG5	OVTOKO
	0.1	1.19008	1.19584	2.68223	1.14389	2.1352	1.3849	0.608404
	0.2	1.87494	1.35023	2.95994	1.45343	2.99047	1.7738	0.91179
	0.3	2.53629	1.46372	3.16026	1.70422	3.74093	2.09096	1.1931
	0.4	3.24907	1.56383	3.33453	1.94176	4.49461	2.39281	1.48734
	0.5	4.07816	1.66171	3.50291	2.18878	5.31915	2.70802	1.82079
	0.6	5.11883	1.76572	3.67978	2.46721	6.29496	3.06474	2.22901
	0.7	6.55737	1.88649	3.88271	2.8111	7.56318	3.50717	2.77871
	0.8	8.87039	2.04505	4.14547	3.29617	9.46118	4.13427	3.63602
	0.9	13.9751	2.30907	4.57469	4.18813	13.2509	5.29521	5.44915
Figure 3g
	DMSO	IC20 R428	IC20 BAY1895344	IC20 R428 + IC20 BAY1895344
	14841420	17760314	1.18915e+08	1.7366e+08
	15307885	17082147	1.32666e+08	1.54714e+08
		1.74935e+07	1.3275e+08	1.95399e+08
Figure 3h
	DMSO	IC20 R428	IC20 BAY1895344	IC20 R428 + IC20 BAY1895344
	128000	133000	701000	880013
	126000	147468	804060	927483
	117774	134625	745000
Figure 3i
	DMSO	R428	BAY1895344	Combination
	-0.377343	0.405147	0.650718	-0.0977444
	0.910776	-0.19986	0.153846	0.142857
	0.0642479	0.47619	-0.0891113	-0.338235
	0.662462	0.641922	1.15241	0.115527
	-0.05	0.751815	0.218416	0.0165485
	-0.07223	0.0511364	1.42102	0.806876
	-0.140384	0.386667	0.364982	0.142857
	0.28655	0.4292	0.00478469	-0.41696
	0.466667	-0.3093	-0.1953	0.2829
	2.3502	0.3125	-0.3587	0.3726
	0.8446	-0.0648	-0.1256	0.1644
	1.1029			-0.0152
	0.9848			-0.2981
	1.9189

## Sheet: Figure 4
Figure 4a
	Concentration (µM)	Olaparib			Olaparib + 0.78uM R428
	0.3125	91.3134	95.763	97.5176	83.7888	89.3212	86.3741
	0.625	84.0715	88.6622	91.1645	70.6851	73.8642	68.0798
	1.25	74.4725	81.156	84.5991	59.5863	70.8747	69.2841
	2.5	61.6575	66.4051	64.7558	59.2287	67.0627	60.1947
	5	60.7109	69.2298	66.242	50.1816	58.5379	49.7822
	10	49.7681	57.6435	56.3449	35.3182	40.1932	39.8515
	20	34.3262	42.6442	41.0501	25.9528	31.3172	29.4028
Figure 4b
	Concentration (µM)	Olaparib			Olaparib + 1.09uM R428
	0.3125	99.0893	110.983	123.957	112.376	100	86.5658
	0.625	95.2381	114.983	126.308	109.916	95.017	66.8731
	1.25	96.0708	115.168	118.377	95.5307	95.9312	75.099
	2.5	90.9706	108.694	116.537	86.095	95.2321	63.9115
	5	86.2868	106.659	104.538	70.2352	79.3511	61.8813
	10	64.6682	85.9121	85.0368	51.8817	55.1282	55.3783
	20	38.8863	40.5364	38.6468	21.9581	25.3325	24.8568
Figure 4c
	Concentration (µM)	Olaparib			Olaparib + 0.42uM R428
	0.3125	111.018	102.518	92.5219	100	84.425	113.037
	0.625	125.329	95.566	89.2502	99.7598	77.3915	81.2085
	1.25	105.83	91.6285	86.1004	104.065	71.6128	96.4254
	2.5	106.537	80.4248	64.8242	80.0517	73.6042	82.3373
	5	74.1889	71.5439	51.3757	59.6266	57.3731	69.0571
	10	55.726	45.5996	31.012	48.2297	42.8917	41.2793
	20	26.4134	24.2335	19.4168	17.8669	23.092	19.6641
Figure 4d
	Concentration (µM)	Olaparib			Olaparib + 0.48uM R428
	0.3125	90.586	93.3518	97.361	106.658	102.189	96.7425
	0.625	87.781	80.1602	95.3383	115.561	93.3766	95.6058
	1.25	84.342	83.1076	92.9404	98.0713	95.335	93.9423
	2.5	67.3045	76.6215	85.9612	90.5284	84.2117	87.3302
	5	53.1662	54.9695	64.8761	77.3369	74.4086	74.2307
	10	38.5072	42.8844	49.8325	60.6024	62.4051	53.2853
	20	33.5793	15.5551	46.1621	42.6777	53.9773	50.0139
Figure 4e
	Fa	PEO1	RMG5	OVCA429	CH1	OVTOKO	SKOV3	HeyA8
	0.1	0.85427	2.152	1.39863	1.26263	2.65452	1.44315	1.73146
	0.2	0.846793	1.69586	1.61365	1.28577	1.79742	1.3807	2.0064
	0.3	0.870196	1.50265	1.77623	1.30733	1.45849	1.37007	2.22158
	0.4	0.90965	1.39492	1.92274	1.32882	1.28401	1.38315	2.42143
	0.5	0.96469	1.32939	2.06877	1.35168	1.19222	1.41525	2.62657
	0.6	1.04076	1.29113	2.22689	1.37763	1.15807	1.46963	2.85578
	0.7	1.15184	1.27634	2.41424	1.40954	1.18125	1.5586	3.13735
	0.8	1.3354	1.29126	2.66626	1.4538	1.29184	1.71754	3.53397
	0.9	1.73991	1.37242	3.1007	1.532	1.63621	2.09075	4.26843
Figure 4f
	Fa	PEO1	RMG5	OVCA429	CH1	OVTOKO	SKOV3	HeyA8
	0.1	1.51046	0.601093	1.00372	1.57223	0.405763	0.797168	0.656946
	0.2	1.76174	0.891656	0.89345	1.69706	0.657585	0.904586	0.585388
	0.3	1.95147	1.15884	0.826942	1.78546	0.906398	0.983874	0.542192
	0.4	2.12215	1.43659	0.776133	1.86135	1.17913	1.05403	0.509171
	0.5	2.29188	1.74969	0.732258	1.93382	1.50107	1.1228	0.480641
	0.6	2.47519	2.13103	0.690863	2.00912	1.91092	1.19606	0.45371
	0.7	2.69167	2.64178	0.648415	2.09451	2.48591	1.28134	0.426078
	0.8	2.98156	3.4334	0.600148	2.20362	3.42651	1.39365	0.394638

## Sheet: Figure 5a
Protein names	Gene names	Number of proteins	Peptides	Unique peptides	Peptides for	Peptides rev	Unique peptides for	Unique peptides rev	Sequence coverage [%]	Mol. weight [kDa]	Sequence length	Ratio H/L for	Ratio H/L normalized for	Ratio H/L rev	Ratio H/L normalized rev	Intensity	Intensity L for	Intensity H for	Intensity L rev	Intensity H rev
ATPase WRNIP1	WRNIP1	5	17	17	14	13	14	13	30.5	66.674	614	75.503	85.035	0.10822	0.14863	1989500000	95015000	912090000	945540000	36899000
Tyrosine-protein kinase receptor UFO	AXL	5	36	36	30	36	30	36	49.6	98.335	894	39.073	45.107	0.030317	0.041014	50647000000	637800000	20603000000	29015000000	390370000
Tubulin beta-6 chain	TUBB6	3	13	4	12	11	4	2	36.6	46.701	418	8.1536	8.8755	0.27724	0.38431	341670000	63955000	148570000	101910000	27228000
KH domain-containing, RNA-binding, signal transduction-associated protein 1	KHDRBS1	8	13	13	10	12	10	12	31.8	48.227	443	7.4873	8.3046	0.060528	0.07871	46520000000	6123900000	14460000000	24308000000	1627700000
TGF-beta receptor type-2	TGFBR2	4	10	10	6	8	6	8	20.1	64.567	567	6.5503	7.4249	0.64967	0.86411	405320000	18065000	134180000	206750000	46326000
Epidermal growth factor receptor	EGFR	18	13	13	10	11	10	11	13.4	134.28	1210	5.2599	6.029	0.1423	0.19092	1243400000	73713000	502630000	562270000	104740000
4F2 cell-surface antigen heavy chain	SLC3A2	13	13	13	7	9	7	9	24	64.872	599	5.0901	5.878	0.22445	0.29348	711680000	49372000	241360000	306520000	114430000
Glutamine--fructose-6-phosphate aminotransferase [isomerizing] 1	GFPT1	4	12	12	9	8	9	8	20.6	76.758	681	5.2854	5.727	0.46846	0.61926	336680000	37246000	158030000	122210000	19193000
Unconventional myosin-Ib	MYO1B	7	19	17	14	14	12	12	18.9	128.48	1107	5.163	5.6084	0.17937	0.25058	931320000	78661000	358350000	383810000	110510000
Tricarboxylate transport protein, mitochondrial	SLC25A1	2	7	7	5	5	5	5	23.2	34.012	311	4.9184	5.3593	0.15698	0.20809	527310000	61400000	238980000	193830000	33104000
ADP/ATP translocase 2;ADP/ATP translocase 2, N-terminally processed	SLC25A5	2	12	5	11	11	5	5	39.9	32.852	298	4.5403	5.0014	0.17463	0.22341	2013200000	157130000	717110000	967970000	170950000
Transmembrane protein 33	TMEM33	3	2	2	2	2	2	2	9.9	25.223	222	4.463	4.9887	0.29237	0.39582	210770000	21771000	90472000	78729000	19794000
ADP/ATP translocase 3;ADP/ATP translocase 3, N-terminally processed	SLC25A6	1	14	4	12	12	4	4	51	32.866	298	4.4771	4.9524	0.16469	0.21661	13672000000	1301900000	5945300000	5482400000	942270000
Phosphate carrier protein, mitochondrial	SLC25A3	6	12	12	11	9	11	9	39.6	39.958	361	4.2264	4.7526	0.1647	0.22328	3451500000	382970000	1655100000	810850000	602490000
Signal recognition particle receptor subunit alpha	SRPR	2	6	6	3	6	3	6	9.9	69.81	638	4.3555	4.7123	0.24482	0.32003	152070000	10439000	40245000	77364000	24026000
Signal recognition particle receptor subunit beta	SRPRB	1	6	6	5	4	5	4	29.2	29.702	271	4.3367	4.6738	0.18531	0.24667	180620000	21393000	71113000	78872000	9242900
Very-long-chain enoyl-CoA reductase	TECR	2	4	4	3	4	3	4	13	37.467	323	3.9992	4.525	0.16357	0.21823	316390000	27134000	109920000	152670000	26669000
Mitochondrial dicarboxylate carrier	SLC25A10;MRPL12	4	6	6	4	5	4	5	25.1	31.282	287	4.1956	4.5003	0.16572	0.21857	357560000	25946000	115970000	150760000	64893000
ATPase family AAA domain-containing protein 3A	ATAD3A	8	8	4	4	8	1	4	15.7	66.217	586	3.7779	4.3966	0.1559	0.21769	484720000	55911000	172140000	221870000	34808000
DNA-dependent protein kinase catalytic subunit	PRKDC	4	82	82	61	64	61	64	23.7	469.08	4128	3.8475	4.2473	0.17123	0.23347	6039200000	694250000	2251000000	2521100000	572860000
Mitochondrial 2-oxoglutarate/malate carrier protein	SLC25A11	2	7	7	5	7	5	7	26.4	34.061	314	3.9225	4.2347	0.24682	0.3282	279440000	26306000	115040000	113250000	24847000
EH domain-containing protein 4	EHD4	1	4	3	3	3	2	2	8.7	61.174	541	3.7397	4.2228	0.16532	0.22348	127810000	16222000	64502000	39905000	7180500
Estradiol 17-beta-dehydrogenase 12	HSD17B12	3	6	6	5	4	5	4	29.8	34.324	312	3.5116	4.1764	0.17737	0.23816	194630000	17883000	75389000	89956000	11406000
EH domain-containing protein 1	EHD1	13	11	10	9	7	8	6	21.5	60.626	534	3.7001	4.127	0.20667	0.27107	391500000	66728000	156350000	138160000	30257000
Tumor necrosis factor receptor superfamily member 21	TNFRSF21	2	6	6	3	4	3	4	20.3	38.812	344	3.6417	4.1193	0.22672	0.31705	124870000	9025000	48461000	58456000	8926600
Protein transport protein Sec61 subunit alpha isoform 1	SEC61A1	13	4	4	3	2	3	2	8.1	52.949	482	3.718	4.0712	0.18636	0.24372	731110000	106290000	329240000	252900000	42683000
Plakophilin-3	PKP3	6	11	11	6	7	6	7	16.4	87.081	797	3.7538	4.0582	0.26937	0.35151	178720000	14265000	55616000	97130000	11708000
Unconventional myosin-Ic	MYO1C	6	19	18	12	12	12	11	21.7	118.99	1039	3.6258	3.9407	0.18444	0.24333	685130000	50042000	241550000	274740000	118800000
Mitochondrial glutamate carrier 1;Mitochondrial glutamate carrier 2	SLC25A22;SLC25A18	12	3	3	2	2	2	2	12.2	20.846	196	3.4801	3.9101	0.24877	0.34162	76285000	7806000	29631000	28331000	10518000
D-3-phosphoglycerate dehydrogenase	PHGDH	4	7	7	3	6	3	6	14.4	56.65	533	3.5768	3.8976	0.20616	0.2803	270570000	21313000	78211000	116610000	54438000
ATP-dependent 6-phosphofructokinase, platelet type	PFKP	11	4	4	4	2	4	2	5.7	85.024	773	3.5542	3.8468	0.34319	0.45484	58342000	8614100	22786000	18444000	8497800
26S proteasome non-ATPase regulatory subunit 2	PSMD2	5	8	8	5	6	5	6	12.2	99.271	900	3.5071	3.7606	0.3151	0.41376	250060000	30475000	87371000	101220000	30991000
Neutral amino acid transporter B(0)	SLC1A5	3	6	6	5	3	5	3	14.6	56.598	541	3.3239	3.734	0.42146	0.54853	145460000	34013000	58202000	40435000	12805000
Exportin-2	CSE1L	9	10	10	6	9	6	9	11.5	103.88	915	3.4384	3.7294	0.13635	0.17728	403960000	32624000	110850000	230360000	30126000
Mitochondrial import inner membrane translocase subunit TIM50	TIMM50	3	3	3	3	3	3	3	10.5	39.646	353	3.4056	3.7213	0.22936	0.29948	232670000	25203000	79999000	100830000	26644000
Dynamin-like 120 kDa protein, mitochondrial;Dynamin-like 120 kDa protein, form S1	OPA1	8	12	12	8	8	8	8	13.9	113.49	978	3.3611	3.683	0.15779	0.20971	409460000	46847000	169670000	157480000	35462000
Growth arrest-specific protein 6	GAS6	5	17	17	12	11	12	11	38.1	68.255	624	3.1865	3.6094	0.060095	0.080896	1320900000	117520000	555340000	623920000	24110000
Coatomer subunit gamma-1	COPG1	3	9	8	7	8	6	7	12.1	97.717	874	3.3531	3.6025	0.21169	0.27689	313160000	38790000	98539000	143270000	32561000
ADP-ribosylation factor-like protein 1	ARL1	6	4	4	2	4	2	4	29.4	21.778	194	3.2502	3.5707	0.30471	0.41279	193290000	12348000	35221000	110970000	34748000
Dolichyl-diphosphooligosaccharide--protein glycosyltransferase subunit 2	RPN2	8	7	7	5	6	5	6	17.6	67.723	615	3.1621	3.5291	0.36214	0.4928	193020000	13105000	39087000	117530000	23303000
Calcium-binding mitochondrial carrier protein SCaMC-1	SLC25A24	2	5	5	3	2	3	2	10.9	53.354	477	3.2713	3.5271	0.20322	0.27226	98249000	15442000	48727000	28257000	5823300
Uncharacterized protein C2orf47, mitochondrial	C2orf47	1	5	5	3	3	3	3	20.3	32.544	291	3.2619	3.4952	1.7032	2.336	260510000	8765000	36794000	41506000	173450000
T-complex protein 1 subunit gamma	CCT3	4	8	8	4	5	4	5	19.2	55.674	500	3.0533	3.4621	0.25015	0.34103	264460000	18813000	63731000	83387000	98524000
Very-long-chain (3R)-3-hydroxyacyl-CoA dehydratase 3	PTPLAD1	2	5	5	3	4	3	4	17.7	43.159	362	2.9567	3.4582	0.24007	0.33063	248330000	22130000	64043000	134970000	27189000
DNA replication licensing factor MCM7	MCM7	6	11	11	6	9	6	9	20.3	73.941	656	2.9628	3.4115	0.19763	0.27083	342340000	37029000	108210000	157300000	39806000
Keratin, type I cytoskeletal 18	KRT18	7	28	19	25	27	16	19	71.6	48.057	430	2.9694	3.4023	0.13291	0.18124	11706000000	1778400000	3094900000	5956300000	876080000
Heat shock protein beta-1	HSPB1	4	10	10	7	8	7	8	56.1	22.782	205	3.0629	3.353	0.19925	0.26679	2658600000	333880000	928740000	1173700000	222320000
ATP synthase subunit gamma, mitochondrial;ATP synthase subunit gamma	ATP5C1	3	7	7	3	7	3	7	26.5	32.996	298	3.0093	3.3467	0.21577	0.28264	734840000	52592000	155300000	433810000	93137000
Ubiquitin-40S ribosomal protein S27a;Ubiquitin;40S ribosomal protein S27a;Ubiquitin-60S ribosomal protein L40;Ubiquitin;60S ribosomal protein L40;Polyubiquitin-B;Ubiquitin;Polyubiquitin-C;Ubiquitin	RPS27A;UBC;UBB;UBA52	19	5	5	4	5	4	5	42.3	17.965	156	2.8901	3.3324	0.23008	0.30285	3869600000	445800000	1271300000	1745900000	406630000
Delta(24)-sterol reductase	DHCR24	4	7	7	6	7	6	7	13.6	60.101	516	2.8953	3.3282	0.23652	0.32846	864050000	76721000	219420000	427810000	140100000
Tubulin alpha-1B chain	TUBA1B	1	24	0	21	22	0	0	70.3	50.151	451	2.94	3.3229	0.27659	0.35442	25383000000	2978600000	8577400000	10838000000	2989200000
26S protease regulatory subunit 4	PSMC1	2	5	5	2	4	2	4	17.2	41.167	367	2.9475	3.2937	0.25198	0.34394	92880000	9767700	24883000	47908000	10321000
60S ribosomal protein L9	RPL9	6	6	6	5	6	5	6	47.4	21.863	192	2.9277	3.1666	0.22575	0.2968	841200000	88987000	261850000	357240000	133120000
60S ribosomal protein L19	RPL19	1	5	5	5	5	5	5	25.5	23.466	196	2.899	3.1657	0.33649	0.45297	2595100000	344680000	951190000	988620000	310620000
Guanine nucleotide-binding protein subunit beta-4;Guanine nucleotide-binding protein G(I)/G(S)/G(T) subunit beta-2;Guanine nucleotide-binding protein G(I)/G(S)/G(T) subunit beta-1;Guanine nucleotide-binding protein G(I)/G(S)/G(T) subunit beta-3	GNB2;GNB4;GNB1;GNB3	18	2	2	2	2	2	2	6.8	32.408	296	2.9222	3.1597	0.145	0.19615	75359000	7681700	24711000	37426000	5540600
Translational activator GCN1	GCN1L1	1	8	8	5	4	5	4	4	292.75	2671	2.885	3.1444	0.20351	0.26919	105080000	15783000	40982000	33202000	15114000
Coatomer subunit beta	COPB1	4	9	9	5	5	5	5	12.9	107.14	953	2.8495	3.144	0.22141	0.29303	240180000	33619000	108000000	58244000	40317000
Solute carrier family 2, facilitated glucose transporter member 1	SLC2A1	4	5	5	4	4	4	4	11.8	47.819	434	2.7348	3.1252	0.23381	0.32473	590300000	86864000	210650000	235100000	57686000
Tubulin alpha-4A chain	TUBA4A	9	20	2	17	17	2	1	54	48.328	433	2.7126	3.1224	0.32407	0.44353	296760000	42252000	115320000	106080000	33103000
Sarcoplasmic/endoplasmic reticulum calcium ATPase 2	ATP2A2	18	20	20	14	17	14	17	24.7	109.73	997	2.851	3.0961	0.17863	0.24487	1177000000	112500000	399510000	488670000	176330000
Cullin-associated NEDD8-dissociated protein 1	CAND1	6	12	12	6	9	6	9	14.4	117.89	1062	2.8454	3.0844	0.18544	0.24314	422280000	48028000	126920000	169130000	78204000
Monocarboxylate transporter 1	SLC16A1	4	3	3	3	3	3	3	6.4	53.944	500	2.766	3.054	0.21494	0.28842	102250000	8736900	39689000	47499000	6321200
Trifunctional enzyme subunit beta, mitochondrial;3-ketoacyl-CoA thiolase	HADHB	7	3	3	2	2	2	2	6.9	48.879	452	2.7617	3.0241	0.43997	0.58742	71754000	9600200	28724000	23759000	9671200
Surfeit locus protein 4	SURF4	7	4	4	3	4	3	4	26.3	21.127	186	2.7629	3.0021	0.20343	0.27917	419060000	37987000	132570000	210160000	38344000
Exportin-1	XPO1	6	12	12	6	10	6	10	14.4	123.38	1071	2.7306	2.9821	0.20802	0.26996	311520000	17729000	75082000	174870000	43840000
Tubulin alpha-1A chain;Tubulin alpha-3C/D chain;Tubulin alpha-3E chain	TUBA1A;TUBA3C;TUBA3E	9	24	1	21	22	1	1	76.2	46.297	416	2.7182	2.9748	0.2144	0.28705	354510000	42435000	119270000	154770000	38029000
Elongation factor Tu, mitochondrial	TUFM	1	21	21	18	15	18	15	54.9	49.541	452	2.6612	2.9715	0.21909	0.28796	4935300000	406970000	1616900000	1169300000	1742100000
ADP-ribosylation factor 4	ARF4	7	7	4	5	5	4	2	47.2	20.511	180	2.6798	2.9681	0.25562	0.33395	611960000	60848000	153960000	241840000	155310000
Vimentin	VIM	8	19	16	17	12	14	10	42.3	53.651	466	2.6893	2.9618	0.18281	0.23706	1252000000	262580000	454860000	449260000	85281000
Calcium-binding mitochondrial carrier protein Aralar2	SLC25A13	5	14	14	9	11	9	11	28.1	74.175	675	2.6169	2.9582	0.21486	0.28772	620190000	52950000	183790000	315380000	68072000
Pyruvate kinase PKM	PKM	9	10	10	8	3	8	3	22.6	57.936	531	2.6136	2.9429	0.38151	0.52931	198480000	43206000	100880000	40197000	14197000
Isocitrate dehydrogenase [NAD] subunit beta, mitochondrial	IDH3B	4	4	4	3	3	3	3	12.2	42.183	385	2.7071	2.9316	0.21751	0.2909	67992000	4035700	11798000	44127000	8031100
E3 ubiquitin-protein ligase RNF213	RNF213	4	32	31	24	22	23	21	7.1	591.4	5207	2.6994	2.9165	0.29106	0.39496	880810000	192710000	283790000	295450000	108850000
Delta-1-pyrroline-5-carboxylate synthase;Glutamate 5-kinase;Gamma-glutamyl phosphate reductase	ALDH18A1	2	13	13	9	9	9	9	19.2	87.088	793	2.6374	2.889	0.34199	0.46482	658570000	199120000	209380000	197840000	52232000
Translocon-associated protein subunit delta	SSR4	2	4	4	3	3	3	3	28.9	18.998	173	2.6481	2.8781	0.32029	0.4266	147690000	11583000	26072000	98869000	11169000
GTP-binding nuclear protein Ran	RAN	5	8	8	7	7	7	7	41.2	26.224	233	2.6426	2.8765	0.53779	0.70722	1100700000	205440000	465640000	273920000	155650000
Isocitrate dehydrogenase [NADP], mitochondrial	IDH2	4	5	5	3	4	3	4	15.5	45.179	400	2.564	2.8437	0.34293	0.45262	226060000	25943000	66413000	86982000	46722000
Myosin-9	MYH9	18	11	9	11	4	9	4	6.7	226.53	1960	2.5339	2.8415	0.3923	0.55021	361360000	85543000	179070000	73616000	23132000
60S ribosomal protein L23	RPL23	3	6	6	6	4	6	4	44.3	14.865	140	2.5131	2.8317	0.2503	0.32975	1380000000	226410000	664930000	380880000	107740000
ATP-dependent RNA helicase DDX39A;Spliceosome RNA helicase DDX39B	DDX39A;DDX39B;DDX39	35	10	10	6	8	6	8	24.8	49.129	427	2.5268	2.8089	0.21876	0.29104	903120000	115620000	301410000	388240000	97844000
Putative elongation factor 1-alpha-like 3;Elongation factor 1-alpha 1;Elongation factor 1-alpha 2	EEF1A1P5;EEF1A1;EEF1A2	8	10	10	9	10	9	10	29.7	50.184	462	2.5105	2.7766	0.30503	0.39226	8539600000	954590000	2453400000	3961100000	1170600000
Caveolin-1;Caveolin	CAV1	5	4	4	3	3	3	3	29.8	20.471	178	2.5229	2.755	0.44285	0.59456	363240000	47658000	119670000	135400000	60511000
40S ribosomal protein S7	RPS7	2	6	6	5	5	5	5	31.4	22.127	194	2.4626	2.7475	0.29578	0.4145	576460000	92513000	252560000	175520000	55864000
40S ribosomal protein S11	RPS11	1	9	9	9	8	9	8	43	18.431	158	2.4009	2.737	0.58138	0.77081	2587200000	395540000	1033700000	714790000	443180000
ATP synthase subunit alpha, mitochondrial	ATP5A1	2	23	23	18	22	18	22	48.8	59.75	553	2.416	2.7351	0.24106	0.32512	5772800000	640070000	1594400000	2802300000	736000000
Tubulin beta-4B chain;Tubulin beta-4A chain	TUBB4B;TUBB4A	5	21	3	20	21	2	3	65.2	49.83	445	2.4209	2.7316	0.33172	0.45012	19525000000	2472500000	6089400000	8077400000	2885300000
ATP-binding cassette sub-family D member 3	ABCD3	4	6	6	5	4	5	4	12.8	67.315	586	2.4515	2.7	0.14199	0.19432	577070000	75333000	91612000	364550000	45572000
Transferrin receptor protein 1;Transferrin receptor protein 1, serum form	TFRC	4	10	10	4	9	4	9	15.9	84.87	760	2.4926	2.6945	0.273	0.37549	435300000	43888000	117850000	205410000	68151000
Nucleophosmin	NPM1	5	8	8	4	8	4	8	37.4	29.464	265	2.4621	2.6837	1.3034	1.7566	1395900000	109630000	268920000	440560000	576790000
ATP-dependent Clp protease ATP-binding subunit clpX-like, mitochondrial	DKFZp586J151;CLPX	4	5	5	3	4	3	4	11.6	58.095	533	2.4879	2.666	0.25319	0.33612	94542000	9487200	31027000	44918000	9109900
Tubulin beta chain	TUBB	19	20	4	19	20	3	4	64.1	47.766	426	2.3507	2.653	0.3548	0.46462	4919800000	652020000	1495600000	2103900000	668250000
Heat shock protein HSP 90-beta	HSP90AB1	11	19	10	14	14	8	6	27.8	83.263	724	2.2883	2.618	0.23032	0.31399	1688000000	281960000	647750000	604290000	154030000
DNA replication licensing factor MCM6	MCM6	1	6	6	3	4	3	4	6.7	92.888	821	2.3736	2.5871	0.45867	0.6162	118570000	10371000	22965000	54590000	30646000
Extended synaptotagmin-2	ESYT2	7	9	9	4	6	4	6	12.4	98.9	893	2.2879	2.5871	0.28997	0.39579	245040000	71745000	62044000	66694000	44554000
Heat shock protein HSP 90-alpha	HSP90AA1	6	13	6	10	10	5	4	19.3	84.659	732	2.1563	2.5197	0.28463	0.38074	162750000	13493000	39364000	82922000	26971000
Serpin H1	SERPINH1	14	13	13	10	9	10	9	37.6	46.44	418	2.2871	2.4711	0.24072	0.31622	678170000	104320000	236860000	254120000	82870000
T-complex protein 1 subunit delta	CCT4	4	3	3	3	3	3	3	8.1	52.33	483	2.258	2.4373	0.35006	0.47347	167230000	22465000	50942000	69600000	24224000
Coatomer subunit alpha;Xenin;Proxenin	COPA	2	6	6	3	4	3	4	5.8	138.34	1224	2.2392	2.402	0.55611	0.74616	201920000	16415000	45274000	74973000	65263000
Acetyl-CoA acetyltransferase, mitochondrial	ACAT1	4	5	5	5	3	5	3	13.8	45.199	427	2.1722	2.373	0.22595	0.30064	242810000	40653000	86172000	95624000	20365000
Aldehyde dehydrogenase family 1 member A3	ALDH1A3	20	16	14	13	12	13	10	31.4	56.108	512	2.0956	2.354	0.34812	0.46247	2193600000	292750000	611130000	741020000	548730000
Plectin	PLEC	12	8	8	3	6	3	6	2.4	512.6	4515	2.0647	2.3348	0.46666	0.60777	141120000	24089000	44089000	51658000	21283000
Neuroblast differentiation-associated protein AHNAK	AHNAK	2	7	7	4	4	4	4	6	629.09	5890	2.1442	2.301	0.19493	0.25831	172370000	67192000	64983000	32666000	7533300
Sulfide:quinone oxidoreductase, mitochondrial	SQRDL	1	9	9	8	5	8	5	24.7	49.96	450	2.0622	2.2633	0.24814	0.33274	294180000	81864000	143470000	53771000	15076000
Dolichyl-diphosphooligosaccharide--protein glycosyltransferase subunit STT3A	STT3A	5	3	3	2	2	2	2	4.3	80.529	705	2.0922	2.2608	0.32661	0.42939	71502000	7321300	19981000	30631000	13568000
Catenin delta-1	CTNND1	38	14	14	10	12	10	12	17.7	104.85	938	2.061	2.2313	0.22916	0.31479	905840000	112790000	297960000	404680000	90403000
RuvB-like 2	RUVBL2	2	6	6	4	3	4	3	17.9	46.306	418	2.0532	2.2181	0.25369	0.33706	169770000	35686000	47918000	68619000	17544000
Dolichyl-diphosphooligosaccharide--protein glycosyltransferase subunit 1	RPN1	5	12	12	9	10	9	10	28	68.569	607	1.9152	2.1596	0.38112	0.51178	617140000	96824000	205750000	226770000	87788000
T-complex protein 1 subunit alpha	TCP1	9	6	6	5	2	5	2	11	60.343	556	1.8962	2.1586	0.42228	0.57959	124220000	27188000	58411000	24895000	13730000
60S ribosomal protein L10;60S ribosomal protein L10-like	RPL10;RPL10L	5	8	8	6	7	6	7	41.6	24.604	214	1.8509	2.1523	0.43581	0.60382	1617900000	234000000	445380000	669440000	269060000
Actin, cytoplasmic 1;Actin, cytoplasmic 1, N-terminally processed	ACTB	8	21	1	21	21	1	1	70.7	41.736	375	1.9232	2.1407	0.41038	0.55028	44341000000	7788100000	14148000000	15980000000	6425400000
Filamin-A	FLNA	16	19	16	13	13	10	10	9.5	276.55	2607	1.9767	2.1228	0.29692	0.39203	655530000	91902000	172360000	259900000	131370000
Actin, alpha skeletal muscle;Actin, alpha cardiac muscle 1;Actin, gamma-enteric smooth muscle;Actin, aortic smooth muscle	ACTA1;ACTC1;ACTG2;ACTA2	13	13	1	13	13	1	1	31.8	42.051	377	1.9255	2.1228	0.41221	0.52741	1680800000	227860000	439590000	712710000	300660000
60 kDa heat shock protein, mitochondrial	HSPD1	9	12	12	6	12	6	12	31.2	61.054	573	1.894	2.0587	0.2546	0.33464	800210000	105190000	209380000	377090000	108550000
Isoleucine--tRNA ligase, cytoplasmic	IARS	7	6	6	4	2	4	2	4.7	144.5	1262	1.8581	2.0249	0.4792	0.6171	110500000	34874000	57027000	11910000	6686600
Arginine--tRNA ligase, cytoplasmic	RARS	5	5	5	2	5	2	5	10.4	67.14	588	1.8261	2.0111	0.61658	0.82771	111290000	7634900	20515000	60134000	23005000
Cofilin-1	CFL1	9	7	7	4	5	4	5	57.8	18.502	166	1.8558	2.0074	0.42839	0.57132	237830000	31977000	70810000	106020000	29019000
ATP synthase subunit beta, mitochondrial;ATP synthase subunit beta	ATP5B	7	17	17	12	13	12	13	53.7	56.559	529	1.7578	1.9993	0.2907	0.39403	1910000000	312950000	445760000	902460000	248850000
Retinoic acid-induced protein 3	GPRC5A	2	3	3	3	2	3	2	11.2	40.251	357	1.6986	1.9836	0.34962	0.47185	388510000	73733000	101270000	152790000	60724000
Probable ATP-dependent RNA helicase DDX47	DDX47	2	3	3	3	2	3	2	8.4	45.169	406	1.7411	1.9696	0.40375	0.55185	122570000	29771000	45884000	31374000	15545000
Eukaryotic initiation factor 4A-I	EIF4A1	10	13	12	11	12	11	11	32	46.153	406	1.728	1.9685	0.34802	0.47378	1472400000	233450000	440440000	563850000	234640000
DnaJ homolog subfamily A member 1	DNAJA1	3	4	4	4	3	4	3	13.4	44.868	397	1.8022	1.9479	0.45048	0.59748	289380000	88424000	103560000	62626000	34776000
Ornithine aminotransferase, mitochondrial;Ornithine aminotransferase, hepatic form;Ornithine aminotransferase, renal form	OAT	2	8	8	6	6	6	6	23.9	48.534	439	1.6926	1.9285	0.39844	0.54281	180540000	17704000	54901000	81747000	26188000
Importin subunit beta-1	KPNB1	1	4	4	4	1	4	1	5	97.169	876	1.7683	1.8965	0.47192	0.64812	100690000	22518000	41294000	27140000	9739800
60S ribosomal protein L17	RPL17	2	5	5	5	5	5	5	27.7	21.397	184	1.6157	1.8918	0.47304	0.63524	1150700000	212530000	326010000	389350000	222810000
Junction plakoglobin	JUP	1	19	9	14	15	5	9	32.2	81.744	745	1.6598	1.8863	0.17491	0.23356	928370000	152860000	298370000	400180000	76956000
Grancalcin	GCA	2	3	3	2	2	2	2	12.9	24.01	217	1.677	1.8618	0.34839	0.46582	135550000	33531000	54674000	35914000	11429000
Acyl-coenzyme A thioesterase 9, mitochondrial	ACOT9	5	4	4	2	3	2	3	13.2	43.206	379	1.7272	1.853	0.54726	0.72924	87743000	11846000	22637000	27358000	25902000
60S ribosomal protein L24	RPL24	3	4	4	4	4	4	4	31.4	14.369	121	1.6302	1.8509	0.71722	0.96385	1286500000	265570000	451860000	300130000	268890000
Puromycin-sensitive aminopeptidase	NPEPPS	11	5	5	3	4	3	4	7.7	85.111	756	1.6498	1.841	0.51822	0.68443	123850000	24651000	38528000	37472000	23201000
Ribosome-binding protein 1	RRBP1	18	6	6	5	3	5	3	8.3	84.325	751	1.6831	1.8311	1.0313	1.3698	57656000	13619000	26368000	9068900	8601100
60S ribosomal protein L31	RPL31	7	5	5	4	3	4	3	38.4	14.463	125	1.6581	1.8263	0.70762	0.9399	652760000	121890000	198620000	194450000	137790000
FAST kinase domain-containing protein 2	FASTKD2	2	6	6	3	5	3	5	13.9	74.535	648	1.6095	1.8211	0.49626	0.66391	245960000	42382000	69655000	73975000	59948000
40S ribosomal protein S15a	RPS15A	1	3	3	3	3	3	3	20	14.839	130	1.5583	1.8094	0.27101	0.36824	487340000	94048000	152560000	186000000	54724000
RuvB-like 1	RUVBL1	3	6	6	3	5	3	5	18.6	50.227	456	1.6721	1.809	0.30496	0.39869	242520000	35007000	61074000	124660000	21778000
Large neutral amino acids transporter small subunit 1	SLC7A5	6	4	4	3	3	3	3	10.8	55.01	507	1.5835	1.7716	0.19291	0.26734	130600000	14544000	32285000	73192000	10579000
PDZ domain-containing protein GIPC1	GIPC1	1	2	2	2	2	2	2	8.7	36.049	333	1.5481	1.7336	0.52675	0.71838	76740000	12940000	20337000	27587000	15876000
GTPase Era, mitochondrial	ERAL1	2	5	5	4	4	4	4	14.9	48.349	437	1.4923	1.7136	0.99998	1.3259	226190000	47684000	67979000	59691000	50840000
E3 ubiquitin-protein ligase Itchy homolog	ITCH	18	11	10	8	10	7	9	15.5	98.675	862	1.5442	1.7099	0.3915	0.51522	304700000	41593000	81559000	129340000	52217000
Pumilio homolog 1;Pumilio homolog 2	PUM1;PUM2	17	4	4	3	3	3	3	5.3	95.696	900	1.5888	1.6999	0.83054	1.0927	208610000	39988000	60612000	54294000	53716000
Nicotinamide phosphoribosyltransferase	NAMPT;NAMPTL	3	6	6	3	3	3	3	15.3	55.52	491	1.5395	1.6952	0.22436	0.30294	125590000	28940000	34418000	55159000	7073700
DNA replication licensing factor MCM3	MCM3	1	4	4	2	3	2	3	5.3	90.98	808	1.5096	1.6766	0.30238	0.41221	89477000	17155000	22132000	38304000	11886000
Serine/threonine-protein phosphatase PGAM5, mitochondrial	PGAM5	3	8	8	6	6	6	6	26.3	28.02	255	1.4758	1.6697	0.46174	0.60385	943230000	156100000	250230000	318760000	218140000
60S ribosomal protein L27a	RPL27A	4	4	4	4	4	4	4	38	12.201	108	1.4605	1.6532	0.53098	0.71846	2854200000	307840000	1123000000	457790000	965580000
Myb-binding protein 1A	MYBBP1A	3	7	7	5	6	5	6	6.7	148.85	1328	1.512	1.6219	0.71387	0.95333	209790000	46321000	51529000	67978000	43965000
Procollagen-lysine,2-oxoglutarate 5-dioxygenase 3	PLOD3	2	5	5	4	4	4	4	8.8	84.784	738	1.4435	1.6152	0.81894	1.1123	134710000	15604000	30607000	36191000	52305000
T-complex protein 1 subunit zeta	CCT6A	5	4	4	3	2	3	2	8.6	54.867	500	1.4403	1.6043	0.34814	0.46789	96485000	20424000	28949000	36384000	10729000
40S ribosomal protein S9	RPS9	5	13	13	13	13	13	13	50.5	22.591	194	1.3958	1.5985	0.43869	0.58469	5525100000	1190300000	1648900000	1858900000	826940000
Cathepsin Z	CTSZ	1	2	2	2	2	2	2	7.3	33.868	303	1.4086	1.5941	0.77765	1.0569	155340000	29726000	46170000	47367000	32071000
WD repeat-containing protein 61;WD repeat-containing protein 61, N-terminally processed	WDR61	6	8	8	3	6	3	6	41.6	33.58	305	1.4713	1.5919	0.49697	0.65493	213150000	32880000	58920000	81709000	39647000
14-3-3 protein zeta/delta	YWHAZ	27	6	6	4	6	4	6	28	28.036	246	1.4483	1.5753	0.43437	0.57657	122240000	26287000	39382000	46967000	9605300
Glyceraldehyde-3-phosphate dehydrogenase	GAPDH	5	4	4	2	4	2	4	24.6	27.87	260	1.4106	1.5707	0.26136	0.35122	214380000	21546000	39101000	119670000	34061000
Peptidyl-prolyl cis-trans isomerase FKBP9	FKBP9	8	9	9	7	7	7	7	19.3	63.083	570	1.3926	1.5692	0.47303	0.62321	642470000	140280000	200640000	211320000	90227000
Eukaryotic initiation factor 4A-III;Eukaryotic initiation factor 4A-III, N-terminally processed	EIF4A3	1	5	4	3	5	3	4	14.6	46.871	411	1.4575	1.5664	0.44436	0.60401	54238000	7453500	9938000	22556000	14291000
Peroxiredoxin-6	PRDX6	1	2	2	2	2	2	2	8.5	25.035	224	1.4098	1.5505	0.31925	0.42649	98668000	21558000	32455000	32102000	12553000
Ribosomal L1 domain-containing protein 1	RSL1D1	2	6	6	4	3	4	3	13.7	54.972	490	1.3941	1.548	0.9615	1.313	179330000	42816000	58976000	36926000	40609000
Growth factor receptor-bound protein 2	GRB2	2	5	5	4	4	4	4	21.7	25.206	217	1.4207	1.5461	0.55552	0.73853	403880000	96842000	113990000	107280000	85764000
Palladin	PALLD	15	6	6	4	4	4	4	9.2	73.321	672	1.4038	1.5353	0.71195	0.96906	131930000	24543000	36556000	42101000	28732000
60S ribosomal protein L26;60S ribosomal protein L26-like 1	RPL26;RPL26L1	5	10	10	4	10	4	10	45.5	17.258	145	1.3145	1.5307	0.66467	0.92274	1575000000	272510000	377930000	533120000	391430000
Serine/threonine-protein phosphatase 2A 65 kDa regulatory subunit A alpha isoform	PPP2R1A	5	4	4	4	4	4	4	11.2	56.849	509	1.4301	1.5238	0.54263	0.72317	185480000	42163000	53948000	56872000	32492000
60S ribosomal protein L11	RPL11	4	8	8	8	5	8	5	40.4	20.252	178	1.3785	1.5131	0.63776	0.83613	1115700000	286950000	435640000	237960000	155110000
Erlin-2	ERLIN2;ERLIN1	6	3	1	2	2	1	0	9.2	37.725	338	1.3697	1.5074	0.66878	0.89609	162180000	35188000	39956000	48377000	38662000
Xyloside xylosyltransferase 1	XXYLT1	4	4	4	2	4	2	4	14.2	43.806	393	1.3928	1.5012	0.5021	0.66931	97678000	20353000	25335000	31785000	20205000
Glycogen phosphorylase, brain form;Phosphorylase;Glycogen phosphorylase, muscle form;Glycogen phosphorylase, liver form	PYGB;PYGL;PYGM	10	5	5	4	5	4	5	6.9	96.695	843	1.3757	1.4876	0.3637	0.4896	250090000	60386000	93097000	72990000	23614000
Nucleolar RNA helicase 2	DDX21	2	9	9	6	8	6	8	13	79.656	715	1.3037	1.4757	1.0485	1.4298	441960000	79683000	115980000	125200000	121090000
60S ribosomal protein L13	RPL13	2	5	5	5	4	5	4	25.1	24.261	211	1.2663	1.4592	0.66371	0.91414	1306700000	304640000	377310000	378060000	246730000
60S ribosomal protein L10a	RPL10A	1	10	10	10	9	10	9	42.4	24.831	217	1.3007	1.4522	1.0334	1.3662	2381400000	602240000	747930000	500630000	530590000
Endoplasmin	HSP90B1	6	6	5	5	5	4	4	8	92.468	803	1.3281	1.4467	0.34463	0.45855	184220000	35100000	60534000	62841000	25750000
Histone H1x	H1FX	1	3	3	3	3	3	3	17.4	22.487	213	1.2976	1.439	0.79828	1.0684	396370000	73240000	98767000	125910000	98450000
Heterogeneous nuclear ribonucleoprotein K	HNRNPK	3	19	1	19	19	1	1	49.1	48.562	440	1.3352	1.4382	0.89507	1.1759	218000000	42078000	60940000	62914000	52072000
Calcium-binding and coiled-coil domain-containing protein 2	CALCOCO2	11	8	8	5	6	5	6	46.7	30.832	259	1.2702	1.4382	0.64226	0.8869	389520000	89537000	94615000	119810000	85559000
116 kDa U5 small nuclear ribonucleoprotein component	EFTUD2	2	5	4	3	4	2	4	6.7	105.38	937	1.3293	1.4378	0.48601	0.64287	65520000	7188100	18619000	27544000	12169000
Annexin A11	ANXA11	5	6	6	4	6	4	6	15.8	45.728	412	1.2656	1.4318	0.36842	0.50402	365710000	118420000	69019000	126900000	51368000
Nuclease-sensitive element-binding protein 1	YBX1	4	9	6	5	9	2	6	41	35.924	324	1.2148	1.4223	0.87261	1.1315	2487300000	433610000	503340000	822330000	727990000
Filamin-C	FLNC	2	8	5	7	7	4	4	3.5	287.28	2692	1.3212	1.4178	0.30624	0.40009	62894000	12943000	15986000	27265000	6699500
40S ribosomal protein S13	RPS13	2	6	6	5	6	5	6	35.8	17.222	151	1.2163	1.411	0.86586	1.1652	1311000000	232850000	284300000	424310000	369590000
Importin subunit alpha-1	KPNA2	2	13	13	9	11	9	11	26.5	57.861	529	1.27	1.4058	0.9856	1.3489	800140000	156720000	183170000	239640000	220610000
Transportin-1	TNPO1	8	3	3	2	2	2	2	3.9	96.9	848	1.2833	1.3997	0.41443	0.5608	71680000	9910600	15133000	30454000	16183000
40S ribosomal protein SA	RPSA;RPSAP58	4	8	8	7	8	7	8	40.5	29.505	264	1.2042	1.3994	0.55391	0.76877	1182000000	246350000	311950000	413150000	210520000
Williams-Beuren syndrome chromosomal region 16 protein	WBSCR16	4	5	5	5	2	5	2	10.4	48.761	454	1.2173	1.3807	0.76736	1.0507	146210000	56547000	50984000	21145000	17536000
RNA-binding protein 14	RBM14	8	14	14	12	13	12	13	23	69.491	669	1.1688	1.3736	0.57211	0.75792	1124100000	244040000	303720000	368340000	208040000
Heat shock cognate 71 kDa protein	HSPA8	18	27	22	27	24	22	20	46.1	70.897	646	1.2321	1.3708	0.53391	0.71667	11204000000	2358100000	2863700000	3839900000	2142700000
60S ribosomal protein L15;Ribosomal protein L15	RPL15	6	8	8	7	7	7	7	36.3	24.146	204	1.2082	1.3701	0.97634	1.2978	1413400000	338120000	388180000	344910000	342130000
60S ribosomal protein L13a	RPL13A	3	7	7	7	5	7	5	34	23.577	203	1.2455	1.3693	0.86483	1.1155	1949500000	416200000	529050000	527280000	477010000
Nucleolin	NCL	7	20	20	17	20	17	20	27.6	76.613	710	1.2582	1.3692	0.79717	1.0828	4383600000	807210000	1040800000	1282700000	1252900000
Prelamin-A/C;Lamin-A/C	LMNA	13	13	13	8	7	8	7	20.9	74.139	664	1.2676	1.361	0.27294	0.35422	552430000	67199000	58494000	100650000	326090000
Annexin;Annexin A7	ANXA7	4	15	15	15	14	15	14	48.2	37.805	336	1.1724	1.3547	0.41101	0.55635	2374300000	539480000	559690000	905200000	369970000
Protein-L-isoaspartate O-methyltransferase;Protein-L-isoaspartate(D-aspartate) O-methyltransferase	PCMT1	6	3	3	2	3	2	3	30.7	20.683	192	1.1941	1.3542	0.50781	0.71403	191010000	26855000	33521000	87842000	42795000
60S ribosomal protein L8	RPL8	7	8	8	6	7	6	7	28.4	28.024	257	1.1749	1.3504	0.94111	1.2726	3906200000	803300000	925730000	1089400000	1087800000
60S ribosomal protein L12	RPL12	2	8	8	6	7	6	7	63.6	17.818	165	1.2194	1.3497	0.96055	1.2733	1112900000	181100000	182910000	376460000	372470000
Insulin-like growth factor 2 mRNA-binding protein 2	IGF2BP2	6	10	9	8	9	7	8	20	66.785	605	1.2358	1.3488	0.80487	1.0584	406620000	80194000	102240000	124700000	99487000
Isoleucine--tRNA ligase, mitochondrial	IARS2	2	4	4	2	3	2	3	6.1	106.04	940	1.2214	1.3357	0.32684	0.43773	74083000	21283000	22559000	24405000	5836400
Programmed cell death 6-interacting protein	PDCD6IP	3	6	6	3	5	3	5	6.8	96.022	868	1.1664	1.3335	0.64847	0.88756	152680000	27759000	30311000	56098000	38512000
Aspartyl/asparaginyl beta-hydroxylase	ASPH	4	9	9	6	8	6	8	15.2	83.267	729	1.2444	1.3329	0.77677	1.0396	563190000	127390000	165600000	140420000	129780000
Insulin-like growth factor 2 mRNA-binding protein 3	IGF2BP3	4	15	13	13	12	11	10	31.6	63.704	579	1.2146	1.3315	0.64528	0.85464	1160300000	263520000	340100000	316700000	240010000
60S ribosomal protein L36	RPL36	1	4	4	4	3	4	3	30.5	12.254	105	1.2008	1.3281	0.96326	1.2829	467110000	130740000	171190000	83332000	81848000
60S ribosomal protein L30	RPL30	3	6	6	6	6	6	6	59.6	12.656	114	1.1725	1.3145	0.94834	1.3014	1195000000	253670000	316820000	328200000	296300000
60S ribosomal protein L7	RPL7	4	13	13	12	13	12	13	42.7	29.225	248	1.1524	1.3085	0.93149	1.2601	4830300000	1186600000	1446200000	1111500000	1086000000
Calponin-3	CNN3	4	5	4	4	4	3	4	21.2	31.38	283	1.222	1.307	0.81267	1.0715	232290000	69903000	75346000	49528000	37510000
Far upstream element-binding protein 1	FUBP1	7	19	15	18	17	14	15	31.6	66.231	629	1.1325	1.3061	0.52451	0.72584	3093400000	664880000	770820000	1066500000	591210000
Aldehyde dehydrogenase X, mitochondrial	ALDH1B1	1	5	3	3	5	3	3	11.4	57.206	517	1.2152	1.304	0.69822	0.91993	97692000	15869000	24491000	36338000	20994000
Serine/threonine-protein phosphatase PP1-beta catalytic subunit;Serine/threonine-protein phosphatase;Serine/threonine-protein phosphatase PP1-gamma catalytic subunit;Serine/threonine-protein phosphatase PP1-alpha catalytic subunit	PPP1CB;PPP1CA;PPP1CC	19	5	5	3	3	3	3	15.9	37.186	327	1.1365	1.3035	0.46685	0.63084	113630000	27279000	29917000	35475000	20958000
60S ribosomal protein L7a	RPL7A	3	13	13	12	12	12	12	36.8	29.995	266	1.1755	1.3001	0.9421	1.2682	3578300000	768770000	942210000	970960000	896370000
60S ribosomal protein L18	RPL18	8	7	7	7	7	7	7	42	21.634	188	1.1499	1.2995	0.84032	1.167	4025800000	922410000	1023900000	1119500000	960010000
UDP-glucose:glycoprotein glucosyltransferase 1	UGGT1	5	37	37	28	33	28	33	32.1	174.97	1531	1.1534	1.2943	0.57195	0.76562	4596000000	862990000	1005400000	1758200000	969430000
Probable ATP-dependent RNA helicase DDX5	DDX5	2	30	21	27	27	19	19	48.2	69.147	614	1.1584	1.2877	0.80575	1.0656	13326000000	3274100000	3991400000	3189200000	2871500000
YTH domain-containing family protein 1	YTHDF1	2	11	7	7	10	5	6	22	55.334	509	1.1294	1.2851	0.73518	1.0264	262050000	57542000	62948000	75376000	66182000
40S ribosomal protein S2	RPS2	8	13	13	11	12	11	12	48.1	31.324	293	1.1697	1.2819	0.70193	0.93743	3057900000	617680000	731460000	969960000	738810000
60S ribosomal protein L3	RPL3	6	18	18	16	16	16	16	41.9	46.108	403	1.158	1.2785	0.95201	1.2538	5706900000	1316600000	1562800000	1436300000	1391200000
Pentatricopeptide repeat-containing protein 1, mitochondrial	ATP5J2-PTCD1;PTCD1	11	8	8	6	6	6	6	12.8	84.109	749	1.1286	1.2759	0.90668	1.2386	376820000	89369000	127770000	82912000	76777000
Transitional endoplasmic reticulum ATPase	VCP	3	32	32	26	28	26	28	48.5	89.321	806	1.1321	1.2715	0.42711	0.57981	6317100000	1625100000	1266900000	2093600000	1331500000
60S ribosomal protein L35	RPL35	3	4	4	4	2	4	2	26	14.551	123	1.1188	1.2701	0.49578	0.63214	1122600000	285980000	401100000	285920000	149650000
Elongation factor 1-gamma	EEF1G	4	5	5	3	4	3	4	13	50.118	437	1.1473	1.2668	0.44489	0.5833	144120000	37097000	41710000	41007000	24305000
Regulator of nonsense transcripts 1	UPF1	2	35	35	27	33	27	33	35.9	123.03	1118	1.1138	1.2662	0.96943	1.3479	3904100000	755100000	844710000	1144500000	1159800000
Neutral alpha-glucosidase AB	GANAB	6	14	14	9	12	9	12	15.5	106.87	944	1.1599	1.2576	0.54762	0.71369	568190000	114040000	143200000	191240000	119710000
60S acidic ribosomal protein P2	RPLP2	2	4	4	3	2	3	2	53	11.665	115	1.1004	1.2553	0.78547	1.0257	283220000	64916000	126930000	44267000	47107000
60S ribosomal protein L34	RPL34	1	4	4	3	3	3	3	21.4	13.293	117	1.1244	1.2473	0.94416	1.2521	474300000	92528000	110050000	144390000	127330000
CAD protein;Glutamine-dependent carbamoyl-phosphate synthase;Aspartate carbamoyltransferase;Dihydroorotase	CAD	2	27	27	24	20	24	20	16.5	236.02	2162	1.0745	1.2358	0.61091	0.83834	1445500000	383460000	420840000	400330000	240830000
40S ribosomal protein S23	RPS23	5	6	6	5	5	5	5	49	15.807	143	1.1105	1.233	0.74514	0.9884	1921500000	453800000	525310000	532970000	409400000
40S ribosomal protein S26;Putative 40S ribosomal protein S26-like 1	RPS26;RPS26P11	3	4	4	3	4	3	4	37.4	13.015	115	1.0941	1.2328	0.83123	1.108	1152900000	297610000	324080000	286260000	244970000
60S ribosomal protein L35a	RPL35A	4	5	5	5	5	5	5	38.2	12.538	110	1.07	1.2309	0.89737	1.2048	1474700000	380320000	409760000	355830000	328780000
60S acidic ribosomal protein P0;60S acidic ribosomal protein P0-like	RPLP0;RPLP0P6	14	10	10	9	8	9	8	43.8	34.273	317	1.1223	1.2296	0.89639	1.1533	3583800000	734620000	845730000	1077400000	926010000
60S ribosomal protein L27	RPL27	1	6	6	6	5	6	5	43.4	15.798	136	1.0315	1.2181	0.87976	1.2241	2026000000	471730000	535040000	521240000	497960000
Cleavage stimulation factor subunit 1	CSTF1	2	9	9	7	5	7	5	27.4	48.357	431	1.1075	1.2154	0.84124	1.1253	428830000	95759000	87619000	125520000	119940000
40S ribosomal protein S8	RPS8	2	8	8	8	7	8	7	43.1	21.879	188	1.0738	1.2147	0.88617	1.1776	5139900000	1114900000	1244900000	1427700000	1352400000
40S ribosomal protein S5;40S ribosomal protein S5, N-terminally processed	RPS5	1	3	3	3	3	3	3	15.7	22.876	204	1.0808	1.2119	0.68583	0.92485	744450000	191710000	212570000	196920000	143250000
Myosin light polypeptide 6	PDE6H;MYL6	15	4	4	3	3	3	3	31.7	16.29	145	1.1273	1.2112	0.25419	0.33223	151120000	55741000	41525000	45340000	8509800
Heterogeneous nuclear ribonucleoprotein L	HNRNPL	9	23	23	20	23	20	23	64	64.132	589	1.0475	1.2103	0.89119	1.2179	22357000000	4265600000	4623300000	6971100000	6497000000
40S ribosomal protein S6	RPS6	3	8	8	6	7	6	7	33.3	28.68	249	1.1176	1.2075	0.72973	1.0218	2421100000	541730000	596950000	729720000	552710000
60S ribosomal protein L6	RPL6	6	15	15	13	14	13	14	60.6	25.892	226	1.0852	1.2059	0.90508	1.2218	5958000000	1081800000	1210600000	1899500000	1766100000
Heterochromatin protein 1-binding protein 3	HP1BP3	8	4	4	4	2	4	2	8	61.206	553	1.0679	1.2043	0.70795	0.95475	165230000	50352000	51225000	36683000	26974000
Inosine-5-monophosphate dehydrogenase 2	IMPDH2	5	8	7	6	4	6	3	24.3	50.957	470	1.1016	1.2042	0.62661	0.83489	574080000	293280000	122500000	87845000	70459000
Fatty acid synthase;[Acyl-carrier-protein] S-acetyltransferase;[Acyl-carrier-protein] S-malonyltransferase;3-oxoacyl-[acyl-carrier-protein] synthase;3-oxoacyl-[acyl-carrier-protein] reductase;3-hydroxyacyl-[acyl-carrier-protein] dehydratase;Enoyl-[acyl-carrier-protein] reductase;Oleoyl-[acyl-carrier-protein] hydrolase	FASN	2	41	41	33	35	33	35	20.9	273.42	2511	1.0844	1.2019	0.77015	1.0178	2942500000	583170000	566640000	973270000	819450000
Protein transport protein Sec24D	SEC24D	4	12	12	10	9	10	9	11.4	113.01	1032	1.0868	1.1995	0.5658	0.75279	1055200000	265830000	292870000	314950000	181580000
60S ribosomal protein L4	RPL4	4	16	16	13	14	13	14	42.4	45.498	406	1.0493	1.1988	0.86942	1.1847	6088200000	1570200000	1745500000	1510700000	1261700000
60S ribosomal protein L21	RPL21	2	3	3	3	3	3	3	39.1	9.8864	87	1.0708	1.1977	0.88323	1.1724	1068600000	177650000	204420000	356800000	329680000
40S ribosomal protein S4, X isoform	RPS4X	6	11	11	7	8	7	8	45.2	29.597	263	1.0836	1.1976	0.48009	0.64734	1238800000	298450000	329470000	406760000	204150000
Clathrin heavy chain 1	CLTC	5	46	46	36	41	36	41	35.4	187.89	1639	1.06	1.1961	0.62902	0.83392	5104400000	1018500000	1213300000	1696000000	1176600000
Lysyl oxidase homolog 2	LOXL2	7	9	9	7	6	7	6	14.6	86.724	774	1.1123	1.1926	0.75477	1.0081	447250000	74708000	75300000	161550000	135690000
60S ribosomal protein L14	RPL14	3	6	6	6	5	6	5	48.4	14.558	124	1.0892	1.1905	0.91417	1.2101	2498800000	562290000	588970000	701800000	645690000
60S ribosomal protein L18a	RPL18A	2	9	9	9	9	9	9	48.3	20.762	176	1.0732	1.1892	0.90083	1.1948	2322900000	566740000	630840000	581950000	543360000
Peroxiredoxin-4	PRDX4	4	10	8	8	9	6	8	38	30.54	271	1.0773	1.1891	0.64054	0.86005	867690000	168670000	206670000	243810000	248540000
28S ribosomal protein S2, mitochondrial	MRPS2	2	10	10	10	9	10	9	23.6	33.249	296	1.0281	1.1849	0.93381	1.2478	2486800000	741970000	741320000	519580000	483980000
Polyadenylate-binding protein 1	PABPC1	27	21	13	17	19	9	12	37.3	70.67	636	1.0654	1.1847	0.97517	1.3269	3064000000	667990000	713850000	820130000	861980000
Heterogeneous nuclear ribonucleoprotein A0	HNRNPA0	1	12	12	11	11	11	11	48.9	30.84	305	1.0666	1.1846	0.8556	1.1094	28906000000	6351700000	6239900000	8799000000	7515000000
60S ribosomal protein L29	RPL29	1	2	2	2	2	2	2	14.5	17.752	159	1.0928	1.1829	0.87486	1.1517	686820000	156530000	161010000	197090000	172190000
YTH domain-containing family protein 2	YTHDF2	3	7	5	3	7	3	5	14.9	61.163	569	1.0157	1.1826	0.64006	0.843	398910000	77137000	83833000	141590000	96349000
Adenosylhomocysteinase	AHCY	2	11	11	9	9	9	9	27.5	44.658	404	1.0811	1.1787	0.70388	0.93977	677940000	201190000	207500000	156520000	112730000
40S ribosomal protein S3	RPS3	14	16	16	15	13	15	13	70.4	26.688	243	1.0537	1.1778	0.70176	0.94971	5447000000	1159200000	1339900000	1695800000	1252100000
YTH domain-containing family protein 3	YTHDF3	1	11	7	9	11	7	7	22.7	63.86	585	1.0549	1.1715	0.57215	0.76637	1109800000	231130000	246220000	392020000	240420000
Elongation factor 2	EEF2	5	8	7	8	4	7	4	9.6	95.337	858	1.0456	1.1703	0.47756	0.62068	278020000	86254000	94934000	64734000	32100000
40S ribosomal protein S16	RPS16	2	7	7	7	5	7	5	41.1	16.445	146	1.0157	1.17	0.69959	0.97161	1636000000	490670000	493350000	405900000	246120000
60S ribosomal protein L5	RPL5	3	7	7	6	6	6	6	34.8	28.044	247	1.0707	1.1684	0.83976	1.1465	1365800000	249620000	362080000	387080000	367030000
Probable tRNA pseudouridine synthase 2	TRUB2	2	9	9	8	7	8	7	28.7	36.694	331	1.0433	1.1681	0.87777	1.1725	421370000	84262000	87264000	132470000	117370000
40S ribosomal protein S3a	RPS3A	13	12	12	11	10	11	10	49.6	29.945	264	1.0354	1.1675	0.60732	0.81435	4125600000	1233900000	1212900000	1059100000	619760000
ATP-dependent RNA helicase DDX3X;ATP-dependent RNA helicase DDX3Y	DDX3X;DDX3Y	16	35	34	32	34	31	33	60.4	73.243	662	1.0149	1.1642	0.6317	0.85077	21509000000	4913200000	5318700000	6861400000	4415200000
Protein arginine N-methyltransferase 5;Protein arginine N-methyltransferase 5;Protein arginine N-methyltransferase 5, N-terminally processed	PRMT5	13	4	4	3	3	3	3	19	32.311	279	1.0455	1.1627	0.97653	1.2718	165950000	39915000	42268000	51324000	32446000
Single-stranded DNA-binding protein, mitochondrial	SSBP1	3	4	4	4	4	4	4	33.8	17.259	148	1.0157	1.1622	0.96783	1.2738	537630000	131220000	149350000	128060000	129010000
40S ribosomal protein S24	RPS24	5	5	5	5	4	5	4	35.9	15.197	131	1.0695	1.1614	0.82477	1.1043	1788200000	350260000	504510000	494510000	438870000
60S ribosomal protein L28	RPL28	8	8	8	7	7	7	7	46	15.747	137	1.051	1.1599	0.76423	1.0413	1367900000	250870000	307950000	445330000	363750000
Peptidyl-prolyl cis-trans isomerase FKBP10	FKBP10	5	5	5	4	4	4	4	10.7	59.451	542	1.0435	1.1571	0.4194	0.51594	247780000	55672000	64982000	90442000	36684000
Serine/arginine-rich splicing factor 9	SRSF9	2	12	11	12	12	11	11	52.5	25.542	221	1.0067	1.1523	0.74808	1.0428	2159700000	508880000	522400000	616390000	512060000
Heterogeneous nuclear ribonucleoprotein M	HNRNPM	4	26	26	19	23	19	23	43.8	73.62	691	1.0508	1.1512	0.67227	0.90035	2944000000	587990000	628070000	984500000	743480000
40S ribosomal protein S10	RPS10	3	5	5	4	4	4	4	37.6	18.898	165	1.0436	1.1507	0.78855	1.0119	1088000000	234790000	256280000	328170000	268760000
78 kDa glucose-regulated protein	HSPA5	2	31	29	28	30	26	29	50.2	72.332	654	1.0264	1.1497	0.54145	0.72026	19014000000	3616800000	3811600000	7463300000	4122200000
Heat shock 70 kDa protein 1A/1B	HSPA1A	10	17	8	14	12	6	5	27.7	77.405	708	1.0681	1.1485	0.69001	0.93622	857040000	154070000	190760000	266430000	245790000
Far upstream element-binding protein 2	KHSRP	3	21	18	19	18	16	17	38	72.896	710	1.0444	1.145	0.6021	0.79342	4707200000	1177100000	1215700000	1409200000	905130000
28S ribosomal protein S28, mitochondrial	MRPS28	8	7	7	5	6	5	6	46.5	20.843	187	1.0353	1.1435	0.90181	1.2263	1467400000	378660000	369510000	376170000	343020000
Prohibitin-2	PHB2	9	12	12	11	12	11	12	49.5	33.296	299	1.0093	1.1412	0.58567	0.79311	2436100000	528820000	566140000	834770000	506360000
Nuclear pore complex protein Nup155	NUP155	4	5	5	4	4	4	4	4.7	148.09	1327	1.0088	1.1409	0.65688	0.89374	226670000	55307000	69579000	61658000	40126000
Putative ATP-dependent RNA helicase DHX30	DHX30	3	24	24	18	19	18	19	25.5	129.44	1155	1.044	1.1377	0.77282	1.0725	1221200000	353680000	239220000	366220000	262110000
Heterogeneous nuclear ribonucleoprotein A1;Heterogeneous nuclear ribonucleoprotein A1, N-terminally processed;Heterogeneous nuclear ribonucleoprotein A1-like 2	HNRNPA1;HNRNPA1L2	14	22	19	19	20	16	18	61.5	32.679	304	0.97348	1.1329	0.74053	0.99733	90138000000	18592000000	17140000000	31196000000	23210000000
Constitutive coactivator of PPAR-gamma-like protein 1	FAM120A	6	18	18	10	18	10	18	21.5	121.89	1118	1.0471	1.1328	0.79256	1.0714	721330000	115990000	127150000	273950000	204250000
40S ribosomal protein S12	RPS12	1	7	7	6	7	6	7	56.8	14.515	132	1.0279	1.1314	0.8165	1.0884	3790500000	1016800000	831610000	1131500000	810520000
tRNA-splicing ligase RtcB homolog	RTCB	4	18	18	16	16	16	16	44.8	55.21	505	1.0012	1.1306	0.66395	0.86979	3859200000	868140000	883890000	1181800000	925330000
Heterogeneous nuclear ribonucleoprotein Q	SYNCRIP	6	28	23	24	28	20	23	50.9	69.602	623	1.019	1.1218	0.89419	1.1894	21718000000	4318500000	4389400000	6794900000	6214900000
28S ribosomal protein S9, mitochondrial	MRPS9	1	18	18	16	17	16	17	49	45.834	396	0.99232	1.1169	0.89298	1.1954	3915500000	951730000	900780000	1098500000	964490000
39S ribosomal protein L22, mitochondrial	MRPL22	4	4	4	3	3	3	3	19.3	24.325	212	0.94954	1.1127	0.71012	0.97117	89201000	31311000	30846000	15491000	11552000
60S ribosomal protein L23a	RPL23A	3	12	12	11	11	11	11	49.4	17.695	156	0.98418	1.1117	0.71488	0.91314	6736400000	1797000000	1807000000	1799300000	1333100000
A-kinase anchor protein 8	AKAP8	2	10	10	7	9	7	9	18.9	76.107	692	1.0212	1.1107	0.65385	0.86543	1205100000	236770000	243800000	433600000	290940000
40S ribosomal protein S25	RPS25	1	3	3	3	3	3	3	22.4	13.742	125	0.96548	1.1081	0.62954	0.87423	593370000	159110000	171270000	153050000	109940000
Double-stranded RNA-binding protein Staufen homolog 2	STAU2	17	7	6	4	7	3	6	27.5	31.723	291	0.97069	1.1049	0.84085	1.1022	287600000	49448000	55713000	91924000	90516000
Probable ATP-dependent RNA helicase DDX17	DDX17	8	29	20	26	26	18	18	44.5	81.067	737	0.97403	1.1038	0.79895	1.0555	10475000000	1724900000	2014700000	3589200000	3146200000
Transcription termination factor 3, mitochondrial	MTERF3	5	11	11	9	11	9	11	40.9	34.358	296	0.9951	1.1015	0.97929	1.2935	1209700000	220940000	249280000	351600000	387870000
Prohibitin	PHB	7	13	13	13	10	13	10	59.6	29.804	272	0.98934	1.0969	0.73287	1.0106	2173500000	588930000	633070000	574930000	376580000
28S ribosomal protein S23, mitochondrial	MRPS23	1	12	12	9	12	9	12	66.8	21.77	190	0.9531	1.0966	0.86531	1.1614	3276200000	830350000	834320000	817680000	793880000
28S ribosomal protein S10, mitochondrial	MRPS10	1	6	6	3	5	3	5	40.8	22.999	201	0.93674	1.0961	0.70531	0.93424	655740000	139420000	136650000	188680000	190980000
28S ribosomal protein S16, mitochondrial	MRPS16	3	4	4	3	3	3	3	39.4	15.345	137	0.94419	1.0953	0.90019	1.2474	918400000	336890000	328420000	132360000	120730000
Procollagen-lysine,2-oxoglutarate 5-dioxygenase 2	PLOD2	4	3	3	2	3	2	3	4.7	81.169	703	1.0193	1.0935	0.55616	0.75599	82735000	15824000	18910000	30816000	17185000
60S ribosomal protein L32	RPL32	4	6	6	4	6	4	6	46.6	15.616	133	1.0041	1.0926	0.83698	1.1122	1065900000	228530000	235420000	330310000	271650000
Protein arginine N-methyltransferase 1	PRMT1	15	18	18	16	16	16	16	55.1	37.709	325	0.97694	1.0926	0.80467	1.0723	6160500000	1475100000	1334900000	1907000000	1443500000
RNA-binding motif protein, X chromosome;RNA-binding motif protein, X chromosome, N-terminally processed	RBMX	6	15	5	14	13	5	3	39.1	42.331	391	0.99511	1.0915	0.89647	1.2074	6577300000	1796000000	1538900000	1703700000	1538700000
40S ribosomal protein S14	RPS14	3	4	4	4	4	4	4	36.4	16.273	151	0.9461	1.0908	0.54499	0.74669	1941400000	448210000	454430000	645940000	392840000
Peptidyl-prolyl cis-trans isomerase A;Peptidyl-prolyl cis-trans isomerase A, N-terminally processed;Peptidyl-prolyl cis-trans isomerase	PPIA	8	5	5	4	5	4	5	37	18.012	165	0.99585	1.0905	0.42657	0.55875	720020000	144890000	138100000	303610000	133420000
Protein FAM98A	FAM98A	5	6	6	5	5	5	5	27.9	34.431	312	0.96388	1.0894	0.70009	0.9723	770890000	155240000	148870000	272610000	194170000
Catenin beta-1	CTNNB1	5	10	6	8	5	5	3	15.6	80.817	739	1.0127	1.088	0.48672	0.63836	186270000	66938000	45704000	48472000	25152000
39S ribosomal protein L15, mitochondrial	MRPL15	3	7	7	7	6	7	6	23.3	33.419	296	0.95609	1.0874	0.8749	1.2236	748550000	170780000	187890000	211290000	178590000
Small nuclear ribonucleoprotein-associated proteins B and B;Small nuclear ribonucleoprotein-associated protein N	SNRPB;SNRPN	7	5	5	5	5	5	5	16.1	27.21	242	0.94773	1.0861	0.79558	1.0506	1860900000	530530000	537240000	433320000	359820000
UPF0568 protein C14orf166	C14orf166	4	11	11	10	10	10	10	56.6	28.068	244	0.96901	1.0852	0.70701	0.93902	2229900000	543010000	529060000	687720000	470140000
28S ribosomal protein S29, mitochondrial	DAP3	3	17	17	15	16	15	16	56.6	41.044	357	0.94636	1.0848	0.88974	1.1913	5866500000	1455800000	1356600000	1625300000	1428800000
Polypyrimidine tract-binding protein 1	PTBP1	11	5	5	4	5	4	5	15.1	57.221	531	1.0119	1.0841	0.80533	1.0898	467300000	93140000	101840000	139320000	133000000
Src substrate cortactin	CTTN	8	21	21	18	19	18	19	41.8	61.585	550	0.98765	1.0801	0.64654	0.86913	4303900000	1092100000	1067100000	1278600000	866140000
Heterogeneous nuclear ribonucleoprotein F;Heterogeneous nuclear ribonucleoprotein F, N-terminally processed	HNRNPF	2	16	14	15	16	13	14	63.9	45.671	415	0.96604	1.08	0.71249	0.95266	14725000000	3059900000	2955900000	5009100000	3699900000
ATP-dependent RNA helicase DDX1	DDX1	3	20	20	18	17	18	17	36.9	82.431	740	0.94332	1.0746	0.69028	0.92164	3262600000	698130000	665180000	1139700000	759600000
Transformer-2 protein homolog beta	TRA2B	3	3	3	2	3	2	3	15.9	29.186	252	0.96315	1.0697	0.82851	1.1307	300650000	43492000	39909000	117280000	99975000
ELAV-like protein 1	ELAVL1	11	12	12	12	12	12	12	39.6	36.091	326	0.93523	1.0676	0.80431	1.0965	4936400000	1146800000	1079900000	1470500000	1239200000
Peflin	PEF1	1	5	5	5	5	5	5	18.7	30.381	284	0.94165	1.0639	0.49973	0.68076	708810000	155770000	137880000	233470000	181690000
Beta-hexosaminidase subunit beta;Beta-hexosaminidase subunit beta chain B;Beta-hexosaminidase subunit beta chain A	HEXB	4	3	3	2	2	2	2	6.1	63.111	556	0.98216	1.0616	0.57471	0.75693	118730000	27115000	31352000	37569000	22690000
40S ribosomal protein S18	RPS18	2	10	10	9	8	9	8	45.4	17.718	152	0.94002	1.0615	0.67129	0.89534	1613000000	429710000	416740000	443840000	322670000
Importin subunit alpha-7	KPNA6	5	9	2	7	8	1	2	21.8	59.667	533	0.95719	1.0614	0.70881	0.95783	467160000	75186000	76892000	186070000	129010000
Serine/arginine-rich splicing factor 10	SRSF10	8	4	4	2	4	2	4	29.1	20.913	172	0.90827	1.0544	0.83563	1.1389	239140000	19793000	19308000	104180000	95863000
Peroxiredoxin-1	PRDX1	1	11	8	10	8	7	6	60.3	22.11	199	0.97869	1.0511	0.67282	0.86924	4283500000	1283900000	1269900000	1018500000	711080000
ATP-dependent RNA helicase A	DHX9	5	61	61	58	60	58	60	53.2	140.96	1270	0.91472	1.0495	0.80123	1.0833	92059000000	20754000000	20361000000	28529000000	22415000000
Guanine nucleotide-binding protein-like 3	GNL3	5	12	12	8	10	8	10	25.9	60.54	537	0.96054	1.0489	0.75283	1.0144	836570000	191810000	175320000	263910000	205530000
60S ribosomal protein L22	RPL22	1	2	2	2	2	2	2	18.8	14.787	128	0.94212	1.0479	0.32621	0.43847	310450000	82216000	82470000	104420000	41348000
39S ribosomal protein L38, mitochondrial	MRPL38	2	6	6	5	6	5	6	14.7	44.596	380	0.93788	1.047	0.7101	0.95557	733670000	190430000	167020000	207120000	169100000
Histone-arginine methyltransferase CARM1	CARM1	3	21	21	21	19	21	19	51.1	63.459	585	0.93251	1.0465	0.72225	0.96207	11931000000	3021300000	2844100000	3528200000	2537600000
Protein transport protein Sec23A	SEC23A	14	31	28	28	28	25	25	57.7	82.968	736	0.94289	1.0461	0.57071	0.78486	8898300000	1914500000	1764200000	3279800000	1939800000
39S ribosomal protein L44, mitochondrial	MRPL44	1	8	8	7	8	7	8	26.2	37.535	332	0.93249	1.0454	0.83172	1.1297	734980000	184730000	168400000	185160000	196680000
Coiled-coil domain-containing protein 80	CCDC80	4	10	10	7	9	7	9	11.9	108.17	950	0.9232	1.0452	0.86492	1.1307	1119900000	290020000	252330000	306200000	271330000
Ubiquitin-associated protein 2-like	UBAP2L	14	8	8	5	8	5	8	10.9	113.5	1078	0.95891	1.0449	0.57996	0.76073	616030000	108760000	135290000	234970000	137010000
Putative pre-mRNA-splicing factor ATP-dependent RNA helicase DHX15	DHX15	2	13	13	9	13	9	13	19.1	89.502	784	0.95955	1.0441	0.81791	1.0804	988420000	217770000	210990000	317050000	242610000
Polyadenylate-binding protein 4	PABPC4	10	13	5	12	11	5	4	25.4	67.97	615	0.96378	1.0427	1.0293	1.3696	357130000	102710000	93352000	82745000	78325000
GDP-fucose protein O-fucosyltransferase 2	POFUT2	3	12	12	10	11	10	11	33.1	49.975	429	0.94724	1.0389	0.59786	0.80191	1775400000	429460000	437380000	574810000	333790000
28S ribosomal protein S7, mitochondrial	MRPS7	1	13	13	13	12	13	12	51.2	28.134	242	0.94601	1.0383	0.86991	1.1339	3555100000	950990000	832470000	977450000	794210000
TATA-binding protein-associated factor 2N	TAF15	3	9	6	7	9	4	6	21.2	61.557	589	0.92797	1.0349	0.85514	1.1334	3066700000	985820000	951780000	597480000	531620000
Heterogeneous nuclear ribonucleoprotein D0	HNRNPD	12	19	18	18	19	17	18	44.8	32.834	306	0.90497	1.0329	0.78467	1.0322	67525000000	17476000000	15901000000	18455000000	15693000000
Stress-70 protein, mitochondrial	HSPA9	7	39	39	39	36	39	36	60.6	72.4	665	0.92062	1.0308	0.71509	0.95296	42565000000	10058000000	9642000000	13197000000	9668700000
Protein transport protein Sec24C	SEC24C	4	28	27	24	27	23	26	31.9	118.32	1094	0.92061	1.0289	0.57028	0.75465	11510000000	2766100000	2574700000	3887800000	2281900000
39S ribosomal protein L21, mitochondrial	MRPL21	4	5	5	5	5	5	5	39.2	13.746	120	0.93173	1.0283	0.83689	1.1426	543080000	148540000	126680000	145020000	122840000
Transcription activator BRG1	SMARCA4	8	40	25	39	31	24	18	25.1	188.15	1679	0.90774	1.0257	0.61768	0.82473	8363000000	2361900000	2170500000	2064600000	1766000000
Heterogeneous nuclear ribonucleoprotein R	HNRNPR	4	29	2	25	29	1	2	50.4	70.942	633	0.89991	1.0252	0.86487	1.1514	43679000000	9040200000	8421300000	13931000000	12286000000
39S ribosomal protein L23, mitochondrial	MRPL23	5	3	3	3	2	3	2	19	17.803	153	0.90451	1.0237	0.6425	0.88204	196530000	54830000	50942000	51103000	39650000
Heterogeneous nuclear ribonucleoprotein K	HNRNPK	4	19	1	19	19	1	1	51.8	50.976	463	0.90373	1.0236	0.78295	1.0487	20443000000	4798200000	4516700000	6261000000	4867600000
28S ribosomal protein S5, mitochondrial	MRPS5	2	13	13	10	10	10	10	33.3	48.006	430	0.90606	1.0212	0.87962	1.1805	1537100000	313440000	297750000	492550000	433350000
Protein-glutamine gamma-glutamyltransferase 2	TGM2	7	12	12	11	8	11	8	22.4	68.648	606	0.91347	1.0178	0.75486	1.0091	821320000	237590000	227910000	193120000	162700000
rRNA 2-O-methyltransferase fibrillarin	FBL	2	7	7	6	6	6	6	32.7	33.784	321	0.91831	1.0166	0.60935	0.85745	507730000	102100000	102140000	189730000	113760000
AT-rich interactive domain-containing protein 1B	ARID1B	9	18	15	17	13	15	10	12.8	190.69	1758	0.93121	1.0158	0.65233	0.85727	1032300000	295470000	272200000	273430000	191160000
28S ribosomal protein S6, mitochondrial	MRPS6	1	6	6	6	5	6	5	45.6	14.226	125	0.88711	1.0155	0.87205	1.1753	756790000	226790000	209180000	171870000	148930000
TAR DNA-binding protein 43	TARDBP	6	4	4	3	4	3	4	15.9	44.739	414	0.88276	1.0137	0.54905	0.71691	238440000	49312000	43554000	88718000	56856000
Splicing factor U2AF 35 kDa subunit;Splicing factor U2AF 26 kDa subunit	U2AF1;U2AF1L4	7	6	6	6	4	6	4	25.4	27.872	240	0.89404	1.0112	0.73703	0.96904	274650000	67976000	63547000	82615000	60517000
39S ribosomal protein L20, mitochondrial	MRPL20	1	2	2	2	1	2	1	14.1	17.442	149	0.94445	1.0101	0.78705	1.0275	164550000	48226000	45681000	38332000	32310000
Heterogeneous nuclear ribonucleoprotein U-like protein 2	HNRNPUL2	1	26	26	22	24	22	24	35.3	85.104	747	0.90625	1.01	0.79802	1.0704	7043500000	1529100000	1385500000	2467500000	1661400000
SWI/SNF-related matrix-associated actin-dependent regulator of chromatin subfamily B member 1	SMARCB1	6	13	13	12	10	12	10	46	43.158	376	0.89575	1.0094	0.63134	0.87268	2250600000	388230000	370840000	913860000	577650000
DAZ-associated protein 1	DAZAP1	2	14	14	14	13	14	13	39.6	43.383	407	0.90625	1.0092	0.59218	0.77502	17173000000	3593200000	3143600000	6570100000	3866000000
U1 small nuclear ribonucleoprotein 70 kDa	SNRNP70	4	14	14	11	13	11	13	28.6	51.556	437	0.9145	1.0062	0.81057	1.0926	2001900000	441160000	485990000	415610000	659100000
F-box/WD repeat-containing protein 11;F-box/WD repeat-containing protein 1A	FBXW11;DKFZp781N011;BTRC	7	6	6	6	3	6	3	12.7	58.764	510	0.91327	1.0054	0.76825	1.0411	376140000	113780000	115440000	74923000	71992000
Splicing factor, proline- and glutamine-rich	SFPQ	2	5	4	3	5	2	4	9.9	76.149	707	0.87279	1.0038	0.77188	1.0488	585530000	139160000	126590000	181790000	138000000
40S ribosomal protein S19	RPS19	1	7	7	6	6	6	6	35.2	16.06	145	0.89256	1.0034	0.63003	0.85493	652600000	178680000	153540000	185030000	135340000
Heterogeneous nuclear ribonucleoprotein H;Heterogeneous nuclear ribonucleoprotein H, N-terminally processed	HNRNPH1	25	24	12	22	23	12	12	56.4	51.229	472	0.87962	1.0023	0.73081	0.97284	125430000000	29506000000	26365000000	39961000000	29598000000
SWI/SNF-related matrix-associated actin-dependent regulator of chromatin subfamily E member 1	SMARCE1	5	17	17	14	15	14	15	40.7	44.77	393	0.85874	1.0015	0.62404	0.86181	2668900000	616450000	567680000	894640000	590170000
39S ribosomal protein L43, mitochondrial	MRPL43	10	5	5	4	4	4	4	28.4	18.657	169	0.90323	1.001	0.84085	1.1263	307600000	73532000	66624000	91884000	75564000
Glycogen debranching enzyme;4-alpha-glucanotransferase;Amylo-alpha-1,6-glucosidase	AGL	3	25	25	22	16	22	16	18.1	174.76	1532	0.89841	1.001	0.80945	1.1052	972310000	237480000	213190000	278600000	243050000
Heterogeneous nuclear ribonucleoprotein A3	HNRNPA3	3	21	2	21	20	2	2	50	34.102	322	0.83448	0.99871	0.74231	1.0453	5370200000	1210800000	992550000	1805300000	1361500000
Splicing factor U2AF 65 kDa subunit	U2AF2	2	7	7	6	7	6	7	18.9	53.12	471	0.88707	0.99784	0.74629	0.96862	1886100000	462650000	435600000	580140000	407690000
Putative helicase MOV-10	MOV10	5	37	37	31	29	31	29	40	113.67	1003	0.89016	0.99733	0.83251	1.1178	5239900000	1360900000	1008300000	1456700000	1414000000
SWI/SNF-related matrix-associated actin-dependent regulator of chromatin subfamily D member 1	SMARCD1	8	17	13	14	15	10	12	35.3	58.232	515	0.89427	0.99642	0.60731	0.82683	1375500000	314110000	270910000	472410000	318070000
Protein transport protein Sec23B	SEC23B	4	25	22	24	24	21	21	45.6	86.478	767	0.89026	0.99467	0.61931	0.83442	8575600000	1784100000	1723500000	3339000000	1729000000
28S ribosomal protein S26, mitochondrial	MRPS26	1	8	8	8	7	8	7	38	24.211	205	0.87353	0.99461	0.86615	1.2058	947360000	238620000	236390000	246630000	225720000
Heterogeneous nuclear ribonucleoprotein U	HNRNPU	4	41	41	39	40	39	40	51.4	90.583	825	0.86936	0.99401	0.88974	1.1736	108970000000	25724000000	23240000000	31217000000	28793000000
Importin subunit alpha-5;Importin subunit alpha-5, N-terminally processed	KPNA1	7	8	2	7	6	2	1	17.3	60.221	538	0.84018	0.99319	0.64146	0.86245	143930000	33749000	30513000	48545000	31128000
SWI/SNF-related matrix-associated actin-dependent regulator of chromatin subfamily D member 2	SMARCD2	5	16	12	15	14	11	11	41.7	55.857	494	0.88672	0.99123	0.61713	0.83152	2621300000	608520000	555570000	899140000	558120000
Interleukin enhancer-binding factor 2	ILF2	1	20	20	20	19	20	19	73.1	43.062	390	0.8744	0.98864	0.84498	1.0996	24150000000	5649000000	5032300000	7365500000	6103000000
Pyruvate dehydrogenase phosphatase regulatory subunit, mitochondrial	PDPR	5	12	12	10	8	10	8	17.4	99.363	879	0.88284	0.98551	0.58285	0.76205	1062600000	259800000	238100000	360290000	204460000
39S ribosomal protein L9, mitochondrial	MRPL9	2	4	4	2	3	2	3	18	30.243	267	0.90911	0.98237	1.0269	1.3969	111330000	12414000	13145000	29865000	55906000
Plasminogen activator inhibitor 1 RNA-binding protein	SERBP1	4	4	4	4	4	4	4	13.4	42.426	387	0.89632	0.98084	0.81318	1.1362	184530000	35219000	34629000	58325000	56353000
28S ribosomal protein S34, mitochondrial	MRPS34	2	7	7	4	7	4	7	36.9	26.332	225	0.85037	0.9804	0.80635	1.0712	1411100000	315300000	269270000	455920000	370640000
mRNA cap guanine-N7 methyltransferase	RNMT	4	11	11	7	10	7	10	27.7	54.843	476	0.90148	0.98034	0.52309	0.6917	826710000	214290000	214660000	239440000	158330000
28S ribosomal protein S24, mitochondrial	MRPS24	2	5	5	3	5	3	5	41.5	18.592	164	0.83522	0.97753	0.68506	0.95603	508280000	98361000	80233000	137300000	192390000
Nuclear cap-binding protein subunit 1	NCBP1	1	9	9	6	6	6	6	13.2	91.838	790	0.90278	0.97526	0.81287	1.0719	359080000	161740000	70527000	69777000	57039000
Polymerase I and transcript release factor	PTRF	4	7	7	6	5	6	5	19.5	43.476	390	0.86383	0.97509	1.088	1.4843	400430000	112820000	120310000	77225000	90067000
Heterogeneous nuclear ribonucleoprotein D-like	HNRNPDL	2	20	1	17	20	1	1	57	27.191	244	0.89183	0.97471	0.86962	1.1229	2901300000	566690000	496120000	967910000	870600000
Pentatricopeptide repeat domain-containing protein 3, mitochondrial	PTCD3	5	19	19	16	18	16	18	31.9	78.549	689	0.84185	0.97466	0.81519	1.0917	4052800000	974840000	865660000	1139900000	1072400000
Zinc finger protein ubi-d4	DPF2	3	12	12	9	12	9	12	37.1	44.155	391	0.85618	0.97438	0.62073	0.85857	2178400000	481880000	507310000	677990000	511180000
Programmed cell death protein 6	PDCD6	8	7	7	7	6	7	6	47.1	21.868	191	0.88015	0.97215	0.38101	0.51962	1314900000	366570000	332730000	450000000	165560000
Interleukin enhancer-binding factor 3	ILF3	9	32	28	29	31	25	27	48.9	95.337	894	0.86297	0.97092	0.82567	1.1243	31331000000	7686900000	6634700000	9337600000	7672200000
tRNA selenocysteine 1-associated protein 1	TRNAU1AP	2	6	6	4	6	4	6	24	32.498	287	0.88611	0.96917	0.72405	0.94591	8184800000	3326400000	96604000	4646400000	115360000
SWI/SNF complex subunit SMARCC2	SMARCC2	5	44	35	39	42	30	33	37.7	132.88	1214	0.85878	0.96902	0.61723	0.83344	12915000000	3586200000	2915900000	4055900000	2357000000
SWI/SNF complex subunit SMARCC1	SMARCC1	2	32	23	26	28	17	19	34.6	122.87	1105	0.88064	0.96892	0.64367	0.86502	2400100000	560140000	475730000	834480000	529760000
Protein transport protein Sec24B	SEC24B	3	31	28	28	28	25	26	32.8	133.63	1233	0.85638	0.96692	0.62823	0.85422	7179700000	1824300000	1573400000	2275100000	1506900000
Heterogeneous nuclear ribonucleoprotein A/B	HNRNPAB	7	18	18	15	17	15	17	39.3	30.302	280	0.85674	0.96548	0.84207	1.1008	46925000000	11353000000	10419000000	13250000000	11903000000
Heterogeneous nuclear ribonucleoproteins A2/B1	HNRNPA2B1	2	27	26	25	26	24	25	71.1	37.429	353	0.82964	0.96318	0.73576	0.99689	257330000000	64475000000	56954000000	74693000000	61205000000
40S ribosomal protein S20	RPS20	5	3	3	3	2	3	2	25.2	13.373	119	0.86018	0.96078	0.70039	0.89655	1224500000	344240000	314030000	319620000	246620000
Far upstream element-binding protein 3	FUBP3	3	11	9	10	7	8	6	19.8	61.64	572	0.84452	0.95882	0.67774	0.93115	450040000	128060000	110170000	126970000	84844000
Protein transport protein Sec24A	SEC24A	3	17	14	14	14	11	12	18.8	119.75	1093	0.85258	0.9579	0.56742	0.77215	1081400000	265620000	284000000	289160000	242570000
Small nuclear ribonucleoprotein Sm D3	SNRPD3	2	4	4	4	3	4	3	39.2	13.291	120	0.89298	0.95743	0.73787	0.98067	1516700000	439250000	378900000	403500000	295030000
Heterogeneous nuclear ribonucleoprotein A3	HNRNPA3	1	23	4	23	22	4	4	47.4	39.594	378	0.83492	0.95608	0.78532	1.0391	109090000000	23010000000	19921000000	36621000000	29541000000
Heterogeneous nuclear ribonucleoprotein D-like	HNRNPDL	1	22	3	19	21	3	2	36.9	46.437	420	0.84339	0.95542	0.81548	1.0709	79417000000	19590000000	18142000000	21966000000	19719000000
U1 small nuclear ribonucleoprotein A	SNRPA	2	7	5	7	7	5	5	24.8	31.279	282	0.8415	0.95535	0.85684	1.1149	2625900000	630210000	607580000	714490000	673630000
Splicing factor 3B subunit 1	SF3B1	1	11	11	5	10	5	10	9.3	145.83	1304	0.88301	0.95531	0.56665	0.75676	388460000	94664000	78874000	133760000	81163000
Nucleolysin TIAR	TIAL1	5	16	1	16	16	1	1	55.2	41.59	375	0.82552	0.95176	0.63828	0.88475	1523600000	311880000	265000000	560700000	386040000
28S ribosomal protein S25, mitochondrial	MRPS25	4	8	8	6	7	6	7	48	20.116	173	0.85013	0.94561	0.91414	1.2057	732620000	147800000	124090000	238990000	221740000
28S ribosomal protein S35, mitochondrial	MRPS35	3	10	10	9	9	9	9	40.6	36.844	323	0.87266	0.94452	0.80617	1.1139	1901900000	500900000	408940000	533890000	458150000
28S ribosomal protein S22, mitochondrial	MRPS22	6	18	18	14	17	14	17	60.2	36.805	319	0.83155	0.94298	0.8479	1.1137	3117100000	652810000	589680000	1027100000	847480000
Probable global transcription activator SNF2L2	SMARCA2	10	28	13	27	21	12	8	21.5	179.28	1572	0.82467	0.94295	0.55993	0.75514	864320000	279640000	226580000	218400000	139690000
ADP-ribosylation factor GTPase-activating protein 1	ARFGAP1	13	3	3	2	3	2	3	9.7	44.467	403	0.87792	0.94218	0.60996	0.81494	65083000	17664000	18234000	16822000	12362000
Zinc finger CCHC domain-containing protein 8	ZCCHC8	6	13	13	9	10	9	10	25	78.576	707	0.83538	0.94152	0.85045	1.1215	963610000	132390000	313800000	210270000	307150000
DNA-directed RNA polymerases I, II, and III subunit RPABC3	POLR2H	6	4	4	4	4	4	4	33.6	16.996	149	0.85703	0.94101	0.53054	0.70413	698700000	164620000	157860000	250410000	125800000
Heterogeneous nuclear ribonucleoprotein H2;Heterogeneous nuclear ribonucleoprotein H2, N-terminally processed	HNRNPH2	2	21	10	19	20	10	10	53.2	49.263	449	0.84414	0.94096	0.72325	0.96314	8565300000	2031300000	1589500000	2889200000	2055300000
39S ribosomal protein L17, mitochondrial	MRPL17	2	3	3	3	2	3	2	16.2	16.371	142	0.82419	0.94088	0.5915	0.81235	327090000	94240000	81881000	83778000	67192000
28S ribosomal protein S31, mitochondrial	MRPS31	1	12	12	10	10	10	10	38.7	45.318	395	0.84633	0.94037	0.82119	1.1104	1776500000	513270000	314310000	614000000	334890000
Sorting nexin-9	SNX9	2	18	18	16	18	16	18	41.3	66.591	595	0.84293	0.93953	0.71413	0.93331	11393000000	2307000000	1989700000	4971500000	2125300000
28S ribosomal protein S18b, mitochondrial	MRPS18B	3	7	7	6	7	6	7	29.5	29.395	258	0.82963	0.93852	0.90375	1.23	1329900000	101580000	83829000	196120000	948390000
Transcriptional activator protein Pur-alpha	PURA	1	4	4	4	3	4	3	15.8	34.91	322	0.87646	0.93728	0.97425	1.3642	266750000	74809000	67829000	57204000	66910000
DnaJ homolog subfamily C member 10	DNAJC10	6	23	23	21	23	21	23	31	91.079	793	0.81719	0.93719	0.69641	0.92937	5721200000	1370200000	1268000000	1810300000	1272700000
Nucleolysin TIA-1 isoform p40	TIA1	7	13	3	13	13	3	3	46.5	42.835	385	0.8279	0.93672	0.72898	0.95943	8107500000	2010500000	1612000000	2621200000	1863800000
39S ribosomal protein L45, mitochondrial	MRPL45	1	3	3	2	3	2	3	11.4	35.351	306	0.86458	0.93542	0.7738	1.0212	1089100000	329330000	54889000	645290000	59623000
28S ribosomal protein S27, mitochondrial	MRPS27	7	17	17	12	16	12	16	50.8	41.329	358	0.85934	0.93464	0.8268	1.1059	3569000000	890990000	754320000	1043500000	880220000
Splicing factor 3B subunit 3	SF3B3	3	10	10	8	8	8	8	10.5	135.58	1217	0.82245	0.93045	0.75411	1.0316	460190000	116450000	96071000	144360000	103310000
Tax1-binding protein 1	TAX1BP1	8	13	13	10	8	10	8	17.7	93.609	813	0.85313	0.9279	0.65199	0.87481	772620000	241760000	218700000	193790000	118360000
Heterogeneous nuclear ribonucleoproteins C1/C2	HNRNPC	9	17	1	17	17	1	1	47.3	28.916	262	0.80961	0.92691	0.78496	1.0531	42241000000	10562000000	8666900000	12739000000	10274000000
Calcium homeostasis endoplasmic reticulum protein	CHERP	1	5	5	3	5	3	5	4.8	103.7	916	0.86016	0.92539	0.69562	0.94494	324170000	67913000	55361000	120370000	80526000
N-acetyl-D-glucosamine kinase	NAGK	7	13	13	9	11	9	11	44.8	37.375	344	0.83009	0.92465	0.72428	0.9768	1120000000	237350000	205870000	379680000	297070000
Actin-like protein 6A	ACTL6A	4	11	11	9	11	9	11	37.8	47.46	429	0.83241	0.92206	0.57149	0.77712	3475200000	804600000	736210000	1215300000	719100000
39S ribosomal protein L4, mitochondrial	MRPL4	2	7	7	5	7	5	7	32.8	34.919	311	0.84599	0.91928	0.69572	0.9433	977570000	255430000	207880000	279980000	234280000
Heterogeneous nuclear ribonucleoprotein H3	HNRNPH3	7	15	14	14	15	13	14	65.6	35.238	331	0.82586	0.91887	0.78872	1.0305	35084000000	8676200000	7544100000	10568000000	8296100000
DNA-directed RNA polymerases I, II, and III subunit RPABC1	POLR2E	1	6	6	6	5	6	5	31.9	24.551	210	0.81595	0.91826	0.50751	0.70533	630440000	155700000	132990000	219080000	122670000
Copine-3	CPNE3	15	3	3	3	2	3	2	6.3	60.13	537	0.82866	0.91697	0.43696	0.59583	116370000	35456000	33272000	28550000	19094000
Small nuclear ribonucleoprotein Sm D2	SNRPD2	1	8	8	7	8	7	8	61.9	13.527	118	0.79906	0.9145	0.72115	0.98507	3291400000	843500000	841320000	802950000	803680000
Poly(rC)-binding protein 1	PCBP1	1	4	4	2	3	2	3	14.6	37.497	356	0.82098	0.91147	0.62831	0.83703	330420000	96889000	97641000	83431000	52461000
Serine/arginine-rich splicing factor 7	SRSF7	7	5	4	3	5	2	4	28.5	18.841	165	0.80477	0.91035	0.5562	0.77546	676870000	151040000	121710000	247230000	156890000
39S ribosomal protein L19, mitochondrial	MRPL19	1	6	6	6	6	6	6	19.5	33.535	292	0.8263	0.90656	0.80068	1.0943	968400000	256280000	192310000	291890000	227930000
Nucleolysin TIAR	TIAL1	1	17	2	17	17	2	2	56.9	43.448	392	0.78542	0.90539	0.68265	0.92091	48747000000	11978000000	9778600000	15858000000	11132000000
RNA-binding protein Raly	RALY	7	10	10	10	10	10	10	41.4	24.665	237	0.81204	0.90504	0.83432	1.0919	4644000000	1212300000	1076000000	1282700000	1072900000
RNA-binding protein 39	RBM39;RNPC2	10	4	4	4	2	4	2	15.1	36.585	337	0.83528	0.90372	0.42702	0.57708	125130000	42232000	37783000	27296000	17817000
28S ribosomal protein S17, mitochondrial	MRPS17	2	5	5	5	4	5	4	60	14.502	130	0.81712	0.90059	0.87108	1.1484	859080000	275050000	253190000	172050000	158780000
DBIRD complex subunit ZNF326	ZNF326	5	13	13	13	12	13	12	24.6	65.653	582	0.77897	0.89627	0.73325	0.99725	2923800000	842090000	403810000	1124300000	553600000
RNA-binding protein 7	RBM7	6	6	6	6	5	6	5	24.4	30.503	266	0.83084	0.89531	0.84466	1.1288	665560000	176650000	149880000	190340000	148690000
Basement membrane-specific heparan sulfate proteoglycan core protein;Endorepellin;LG3 peptide	HSPG2	4	71	71	57	62	57	62	22.6	468.83	4391	0.7763	0.89464	0.63148	0.87477	10129000000	2372000000	2031500000	3368200000	2357800000
Trinucleotide repeat-containing gene 6A protein	TNRC6A	8	10	9	9	6	8	5	6.1	205.15	1913	0.80814	0.88995	0.68961	0.91836	393290000	99536000	88000000	113200000	92552000
28S ribosomal protein S18a, mitochondrial	MRPS18A	4	2	2	2	2	2	2	8.7	29.714	264	0.81463	0.88961	0.78699	1.072	51410000	13198000	13451000	14093000	10668000
DNA-directed RNA polymerase II subunit RPB11-b2;DNA-directed RNA polymerase II subunit RPB11-b1;DNA-directed RNA polymerase II subunit RPB11-a	POLR2J1;POLR2J3;POLR2J2;POLR2J	14	3	3	3	1	3	1	22	14.131	127	0.81389	0.88822	0.68196	0.89334	442040000	49196000	274360000	71097000	47382000
AT-rich interactive domain-containing protein 1A	ARID1A	7	45	42	34	42	32	39	26.5	242.04	2285	0.78491	0.88648	0.60175	0.82131	5192700000	1248800000	1024700000	1787700000	1131600000
ATP-dependent RNA helicase DHX36	DHX36	7	11	11	6	8	6	8	15.4	113.09	994	0.81671	0.88502	0.82468	1.1227	362790000	85233000	84030000	94429000	99100000
39S ribosomal protein L13, mitochondrial	MRPL13	4	6	6	6	5	6	5	35.4	20.692	178	0.77833	0.88089	0.71501	0.98951	323980000	93021000	78794000	87676000	64484000
Ubiquitin-associated protein 2	UBAP2	10	5	5	2	4	2	4	6.9	117.11	1119	0.77669	0.87847	0.55251	0.75481	136770000	38358000	22190000	47396000	28822000
Protein SSXT	SS18	5	5	5	5	3	5	3	13.4	42.216	387	0.77942	0.87629	0.66958	0.89741	989970000	331230000	264300000	237990000	156440000
DNA-directed RNA polymerase II subunit RPB3	POLR2C	1	9	9	7	8	7	8	49.1	31.441	275	0.78843	0.87596	0.58253	0.7629	849690000	237570000	179360000	274150000	158610000
RNA-binding protein FUS	FUS	5	12	9	11	12	8	9	29.1	44.812	429	0.7717	0.87482	0.70039	0.94933	64785000000	17132000000	14784000000	18515000000	14354000000
DNA-directed RNA polymerase;DNA-directed RNA polymerase II subunit RPB2	POLR2B	3	32	32	21	29	21	29	31.4	133.06	1167	0.76101	0.87009	0.56158	0.74721	3417400000	698610000	626110000	1161200000	931540000
39S ribosomal protein L39, mitochondrial	MRPL39	3	6	6	5	6	5	6	15.1	38.711	338	0.78946	0.86623	0.79524	1.0545	521040000	132820000	93250000	174320000	120660000
Superkiller viralicidic activity 2-like 2	SKIV2L2	4	30	30	24	27	24	27	29.3	117.8	1042	0.77596	0.86403	0.86525	1.1348	3383400000	807470000	681840000	987510000	906570000
BAG family molecular chaperone regulator 4	BAG4	3	7	7	7	7	7	7	17.6	45.409	421	0.75706	0.86377	0.68842	0.9389	788770000	161260000	134800000	291900000	200810000
Protein argonaute-2	AGO2	3	32	25	24	31	18	24	46.9	97.207	859	0.74528	0.85837	0.74651	1.008	4170200000	1079800000	747740000	1362200000	980540000
E3 ubiquitin/ISG15 ligase TRIM25	TRIM25	1	7	7	5	6	5	6	12.1	70.973	630	0.78496	0.85568	0.94151	1.2441	477050000	103020000	85725000	139880000	148430000
U1 small nuclear ribonucleoprotein C	SNRPC	2	2	2	2	2	2	2	13.2	17.394	159	0.79652	0.85449	0.9294	1.2341	119180000	36606000	30473000	25235000	26863000
Protein argonaute-3	AGO3	4	29	16	24	25	14	13	41.7	97.359	860	0.78403	0.85427	0.65096	0.88216	2285500000	538020000	390260000	780950000	576280000
Zinc finger RNA-binding protein	ZFR	4	26	26	19	24	19	24	35.1	117.01	1074	0.74559	0.84769	0.75277	1.0106	3686100000	938770000	737660000	1133600000	876030000
Matrin-3	MATR3	20	12	12	7	11	7	11	17.3	99.966	895	0.76874	0.84551	0.87864	1.1703	754110000	177490000	134060000	236960000	205600000
Small nuclear ribonucleoprotein Sm D1	SNRPD1	1	4	4	4	3	4	3	37	13.281	119	0.77508	0.84155	0.69745	0.94389	983080000	274210000	207720000	298410000	202750000
Protein argonaute-1;Protein argonaute	AGO1	2	23	10	17	19	7	7	36.1	97.213	857	0.73951	0.83805	0.59273	0.81317	444670000	117410000	106030000	142830000	78403000
Procollagen-lysine,2-oxoglutarate 5-dioxygenase 1	PLOD1	6	32	32	26	28	26	28	54.3	83.549	727	0.74234	0.83729	0.68308	0.93055	9997400000	3378500000	1931600000	2760500000	1926800000
DNA-directed RNA polymerase II subunit RPB7	POLR2G	4	4	4	4	2	4	2	23.3	19.294	172	0.77223	0.83515	0.56079	0.74779	182160000	61949000	56820000	37047000	26344000
DNA-directed RNA polymerase II subunit RPB1	POLR2A	2	38	38	34	27	34	27	23.5	217.17	1970	0.75321	0.83436	0.55099	0.73803	5532000000	1022400000	1534200000	862690000	2112600000
Pre-mRNA-processing factor 39	PRPF39	5	28	28	24	27	24	27	47.2	78.429	669	0.73858	0.83052	0.71962	0.98115	10565000000	2736400000	2264400000	3169500000	2394400000
39S ribosomal protein L1, mitochondrial	MRPL1	4	3	3	2	3	2	3	11.3	34.374	302	0.73204	0.82809	0.69405	0.9371	103180000	30429000	23637000	26301000	22811000
Small nuclear ribonucleoprotein E	SNRPE	2	3	3	3	2	3	2	52.2	10.803	92	0.72385	0.82669	0.76267	1.0345	1245600000	514240000	392720000	154220000	184370000
Squamous cell carcinoma antigen recognized by T-cells 3	SART3	10	7	7	3	4	3	4	7.7	105.58	927	0.7753	0.82099	0.77602	1.0891	177820000	91826000	36452000	31041000	18502000
Heterogeneous nuclear ribonucleoprotein U-like protein 1	HNRNPUL1	7	38	38	36	36	36	36	49.8	90.291	804	0.70105	0.81883	0.63221	0.85083	69998000000	18114000000	12875000000	23609000000	15399000000
39S ribosomal protein L37, mitochondrial	MRPL37	4	6	6	4	5	4	5	16.3	48.117	423	0.75081	0.81606	0.58802	0.79762	146930000	46922000	22401000	47548000	30056000
RNA-binding protein EWS	EWSR1	9	10	10	10	10	10	10	18.3	64.929	618	0.71605	0.81089	0.60778	0.81028	18660000000	4577500000	3492900000	6464600000	4125200000
Protein TFG	TFG	6	18	18	16	18	16	18	54	43.02	396	0.71474	0.80888	0.68092	0.91338	100230000000	26151000000	20051000000	31298000000	22725000000
Alpha-actinin-4;Alpha-actinin-1	ACTN4;ACTN1	15	5	2	4	4	2	2	6.5	104.85	911	0.72834	0.80353	0.69954	0.91218	108120000	28343000	21070000	35504000	23207000
Y-box-binding protein 3	YBX3	5	9	6	6	9	3	6	36	40.089	372	0.69099	0.80004	0.65109	0.90192	522390000	92836000	90986000	197160000	141410000
28S ribosomal protein S21, mitochondrial	MRPS21	1	2	2	2	2	2	2	29.9	10.741	87	0.73056	0.79023	0.77283	1.0119	254990000	95560000	53972000	63967000	41491000
Tubulointerstitial nephritis antigen-like	TINAGL1	6	7	7	6	7	6	7	25.7	48.807	436	0.66545	0.78662	0.56518	0.77093	1093100000	283140000	194040000	405890000	210040000
Profilin;Profilin-2	PFN2	4	2	1	2	2	1	1	25.3	9.8402	91	0.7	0.77734	0.51556	0.7045	101240000	24987000	15710000	38874000	21673000
Eyes absent homolog 4	EYA4	14	7	7	4	6	4	6	15.2	70.125	645	0.71593	0.77457	0.57547	0.77499	454890000	95757000	73566000	176270000	109300000
Galectin-3-binding protein	LGALS3BP	4	17	17	15	17	15	17	35.9	65.33	585	0.69299	0.77232	0.62351	0.83207	29809000000	8355400000	5804400000	9452100000	6196800000
Granulins;Acrogranin;Paragranulin;Granulin-1;Granulin-2;Granulin-3;Granulin-4;Granulin-5;Granulin-6;Granulin-7	GRN	4	13	13	13	10	13	10	25	63.544	593	0.67877	0.75621	0.65045	0.87542	1857000000	559860000	362760000	565160000	369200000
Trinucleotide repeat-containing gene 6B protein	TNRC6B	6	25	25	19	21	19	21	21.9	182.8	1723	0.69127	0.74718	0.66402	0.90368	1521300000	355450000	252740000	529540000	383540000
Annexin;Annexin A2;Putative annexin A2-like protein	ANXA2;ANXA2P2	26	10	10	9	6	9	6	44.5	28.824	256	0.68083	0.74371	0.32533	0.4274	658400000	173700000	264030000	166830000	53839000
Thioredoxin-dependent peroxide reductase, mitochondrial	PRDX3	2	4	4	4	3	4	3	18.9	25.838	238	0.66212	0.72394	0.7911	1.0529	312700000	103620000	71414000	77568000	60094000
28S ribosomal protein S15, mitochondrial	MRPS15	1	2	2	2	2	2	2	7.4	29.842	257	0.64411	0.70883	0.49109	0.65687	89302000	31910000	16804000	26199000	14389000
E3 ubiquitin-protein ligase TRIM21	TRIM21	4	23	23	20	21	20	21	51.2	54.081	475	0.59872	0.67992	1.0071	1.3196	6667300000	2023400000	1232500000	1700100000	1711400000
Protein syndesmos	NUDT16L1	4	9	9	9	7	9	7	55	23.338	211	0.57422	0.63876	0.73676	0.97433	546180000	189290000	93799000	150260000	112840000
28S ribosomal protein S11, mitochondrial	MRPS11	4	3	3	2	3	2	3	14.5	20.459	193	0.55982	0.6305	0.796	1.116	156260000	24636000	14810000	69154000	47659000
Poly(rC)-binding protein 2	PCBP2	24	4	4	3	2	3	2	19.1	29.737	282	0.56063	0.62573	0.75267	0.98656	210180000	136010000	31980000	22477000	19709000
Poly [ADP-ribose] polymerase 4	PARP4	1	6	6	6	3	6	3	4.1	192.59	1724	0.36535	0.41301	0.2628	0.35552	197920000	110610000	37024000	40261000	10018000
Histone H2B;Histone H2B type 1-L;Histone H2B type 1-M;Histone H2B type 1-N;Histone H2B type 1-H;Histone H2B type 2-F;Histone H2B type 1-C/E/F/G/I;Histone H2B type 1-D;Histone H2B type F-S;Histone H2B type 1-K;Histone H2B type 2-E;Histone H2B type 1-B;Histone H2B type 1-O;Histone H2B type 1-J;Histone H2B type 3-B;Histone H2B type 1-A	HIST1H2BL;HIST1H2BM;HIST1H2BN;HIST1H2BH;HIST2H2BF;HIST1H2BC;HIST1H2BD;H2BFS;HIST1H2BK;HIST2H2BE;HIST1H2BB;HIST1H2BO;HIST1H2BJ;HIST3H2BB;HIST1H2BA	17	6	6	6	6	6	6	31.3	18.041	166	0.25851	0.28473	0.14919	0.19575	4029200000	1458800000	371060000	1921300000	278010000
Major vault protein	MVP	2	38	38	35	35	35	35	54.1	99.326	893	0.23242	0.25597	0.25329	0.34044	6196200000	2342200000	548260000	2629900000	675840000
Histone H3	HIST2H3PS2	1	3	1	3	2	1	1	19.9	15.43	136	0.19235	0.2333	0.1228	0.17245	2276300000	1157000000	329390000	689710000	100230000
Histone H2A type 2-C;Histone H2A type 2-A;Histone H2A type 1-J;Histone H2A type 1-H;Histone H2A.J;Histone H2A type 1-C;Histone H2A type 3;Histone H2A type 1-D;Histone H2A type 1;Histone H2A type 1-B/E;Histone H2A	HIST2H2AC;HIST2H2AA3;HIST1H2AJ;HIST1H2AH;H2AFJ;HIST1H2AC;HIST3H2A;HIST1H2AD;HIST1H2AG;HIST1H2AB	11	4	2	3	4	1	2	49.6	13.988	129	0.15985	0.18459	0.10863	0.14197	6240500000	2567100000	426850000	2929600000	317010000
Histone H4	HIST1H4A	1	6	6	6	6	6	6	51.5	11.367	103	0.10702	0.12569	0.073774	0.094571	8730800000	3941700000	463920000	4008800000	316460000
Serine hydroxymethyltransferase, cytosolic	SHMT1	7	9	9	5	6	5	6	27.9	49.027	444	0.028296	0.03221	18.623	25.622	297980000	141190000	1140500	2238400	153410000
Ig gamma-1 chain C region;Ig gamma-3 chain C region	IGHG1;IGHG3	4	6	6	3	5	3	5	19.4	36.105	330	0.019382	0.0224	0.029489	0.040218	70712000000	35112000000	104990000	35410000000	85943000

## Sheet: Figure 6
Figure 6e
	Concentration (µM)	HeyA8 GFP BAY1895344			HeyA8 GFP BAY1895344 + 0.42uM R428			HeyA8 SAM68-1 BAY1895344			HeyA8 SAM68-1 BAY1895344 + 0.42uM R428
	0.001372	97.3	107	106	112	108	101	93.9	93	94.9	110	109	117
	0.004115	95.8	107	106	95.6	101	104	84.5	92.4	87.6	110	100	108
	0.012346	90.7	98	106	91	96.9	103	79.8	89.7	94.5	96.6	90.1	93.2
	0.037037	73.5	81.3	92.3	61.4	50.5	56	80.6	86.5	71.7	27.1	31	34.5
	0.111111	28.8	25.4	22.3	18.5	19.6	16	21.4	20.6	21.3	17.5	16.9	17.8
	0.333333	12.9	11.7	12.2	12	8.44	9.13	10.6	10.2	9.92	8.52	7.47	8.74
	1	8.49	8.41	7.82	6.08	5.56	8.38	5.58	6.22	5.96	5.41	5.44	5.93
Figure 6f
	Concentration (µM)	Contol C1 BAY1895344			Control C1 BAY1895344 + 0.42uM R428			SAM68 KO S7 BAY1895344			SAM68 KO S7 BAY1895344 + 0.42uM R428
	0.001372	90.3	101	103	101	102	100	104	108	110	110	107	118
	0.004115	94.2	102	106	95.1	104	104	102	105	97.4	97.7	106	107
	0.012346	96.9	108	109	108	105	108	87.5	91.8	106	93.9	92	86.5
	0.037037	93.6	107	101	85.9	91.8	81.7	83.6	87.8	82.1	42.2	44.6	55.1
	0.111111	47.7	47.2	62	29	31.7	33.5	32.1	31.2	35.7	19.8	23.1	22.9
	0.333333	20.1	22.6	22.4	17.5	18.2	16.9	14.5	13.1	14.4	10.6	9.89	12
	1	12.9	13.4	13.2	9.55	9.82	11.4	8.85	8.29	8.67	8.3	7.95	8.96
Figure 6g
	Fa	HeyA8 GFP	HeyA8 SAM68-1	Control C1	SAM68 KO S7
	0.1	0.915294	0.624042	1.12126	0.759955
	0.2	0.924632	0.721208	1.1096	0.809678
	0.3	0.934397	0.795255	1.10976	0.851808
	0.4	0.944714	0.862389	1.1149	0.892674
	0.5	0.956147	0.929656	1.12382	0.935849
	0.6	0.969584	1.00287	1.13696	0.985095
	0.7	0.986662	1.09011	1.15636	1.04649
	0.8	1.01119	1.20821	1.18769	1.13376
	0.9	1.05653	1.41368	1.25216	1.2952
Figure 6h	Fa	HeyA8 GFP	HeyA8 SAM68-1	Control C1	SAM68 KO S7
	0.1	1.4483	2.92308	1.20178	2.0136
	0.2	1.5049	2.65717	1.30204	2.07999
	0.3	1.54373	2.49395	1.37327	2.12532
	0.4	1.57631	2.36766	1.43456	2.16321
	0.5	1.60681	2.2574	1.49321	2.19858
	0.6	1.63791	2.15227	1.55425	2.23453
	0.7	1.67247	2.04328	1.62361	2.27437
	0.8	1.71563	1.91777	1.71243	2.32394
	0.9	1.78267	1.74331	1.85531	2.40056

## Sheet: Figure 7
Figure 7c
		DMSO			R428
	SREBF2	1.01074	0.988396	1.00086	2.51422	2.39898	2.46317
	ACAT2	1.01213	0.987868		8.51073	8.5715	8.39396
	HMGCS1	0.97164	1.04372	0.98464	3.22774	3.36595	3.43997
	HMGCR	0.998794	0.964731	1.03648	3.96656	4.10755	3.7834
	FDFT1	0.969909	1.03432	0.995776	4.957	5.10447	4.74387
Figure 7d
		DMSO			R428
	SREBF2	1.17925	1.10576	0.714991	1.31759	1.26377	1.43697
	ACAT2	1.0345	1.02254	0.942959	1.9157	1.89318	1.84838
	HMGCS1	0.908675	1.13148	0.959843	1.57274	1.71143	1.33215
	HMGCR	1.0253	1.01042	0.964281	1.62725	1.44812	1.76303
	FDFT1	0.939904	1.0482	1.0119	1.48881	1.42774	1.5064
Figure 7g
		DMSO						R428 24h						R428 48h
	Fold change	1	1	1	1	1	1	0.894683	0.939838	1.14614	1.49	1.34	1.24	0.838048	1.03796	0.860315
Figure 7h
	CE	R428 24h			R428 48h
	16:1	1.32267	1.35912	1.40722	1.1721	1.23964	1.2478
	16:0	1.31409	1.30909	1.44032	1.05255	1.17344	1.22494
	17:1	1.18354	1.20323	1.30334	1.16197	1.15247	1.18766
	17:0	1.18549	1.25251	1.25173	0.959503	1.01423	1.05356
	18:1	1.12979	1.17692	1.20602	1.00516	1.07993	1.14545
	18:0	1.35167	1.36105	1.41759	1.1091	1.1266	1.079
	20:4	1.05261	1.06177	1.12578	1.38064	1.47213	1.43752
	20:1	1.17593	1.18703	1.25891	0.932463	0.969084	0.933025
	22:6	1.1782	1.17097	1.23459	1.46829	1.49192	1.49205
	24:1	1.10956	1.17382	1.12589	0.935227	0.926228	0.897533

## Sheet: Figure 8
Figure 8a
	Day	DMSO				R428				R428 + 1µg/ml chol				R428 + 5µg/ml chol				R428 + 10µg/ml chol
	0	93.0454	97.0717	98.7555	111.127	97.6543	101.696	93.6846	106.965	93.7189	99.2448	104.476	102.56	130.281	92.2892	90.6827	86.747	100.474	107.144	102.121	90.2615
	2	225.037	259.37	220.059	228.99	121.905	128.834	125.586	131.866	138.81	153.325	154.504	141.757	158.875	137.108	132.289	161.446	224.089	214.206	220.383	194.523
	4	524.89	534.919	523.426	471.157	156.55	147.095	162.18	124.793	227.371	211.236	204.237	200.626	264.016	211.486	247.871	239.839	389.953	382.129	411.283	358.411
	6	926.062		745.974	775.256	196.463	207.939	231.83	235.655	365.298	325.953	303.408	273.863		477.992	395.502	356.385	717.809	691.126	722.751	683.549
Figure 8c
		shLUC			shSREBF2 #1			shSREBF2 #2
	SREBF2	0.972872	1.00403	1.0231	0.207731	0.218819	0.204438	0.083599	0.094743	0.099477
	HMGCR	0.936127	1.0458	1.01808	0.423701	0.47215	0.476779	0.340037	0.364543	0.425821
	FDFT1	1.003	0.922013	1.07499	0.366523	0.339398	0.356621	0.301767	0.253476	0.194971
	CYP51A1	0.954648	0.980547	1.06481	0.559733	0.543754	0.662001	0.338176	0.341733	0.378676
Figure 8d
		shLUC				shSREBF2 #1				shSREBF2 #2
	Cholesterol concentration (µg/ml)	3.0626	3.05668	2.40814	2.47563	2.55081	2.51068	2.05249	2.04197	1.8897	1.9369	1.87119	1.86733
